# Supplementary material for: Transcriptome analysis reveals an important candidate gene involved in both nodal metastasis and prognosis in lung adenocarcinoma
Source: Cell Biosci. 2019 Nov 19;9:92. doi: 10.1186/s13578-019-0356-1 (PMC6862851; doi:10.1186/s13578-019-0356-1)
Supplement: Supplementary file 3 — Additional file 3: Table S2. The KEGG pathway differential gene function annotation with Kobas algorithm. [file 13578_2019_356_MOESM3_ESM.xlsx]

## Sheet: Sheet1
##Databases: KEGG PATHWAY
##Statistical test method: hypergeometric test / Fisher's exact test
##FDR correction method: Benjamini and Hochberg
#Term	Database	ID	Input number	Background number	P-Value	Corrected P-Value	Input	Hyperlink
Neuroactive ligand-receptor interaction	KEGG PATHWAY	hsa04080	147	278	5.00183e-24	1.47054e-21	1143|1140|1268|1146|1144|2847|1141|5745|5746|134|2488|2742|4985|2151|4986|9568|4988|9934|2859|2913|2914|7433|84539|84634|10886|10203|5618|7442|2555|2556|7253|2558|2557|2147|2798|55584|8973|2903|1129|2901|2900|2906|1081|117|2893|200959|799|1132|1395|1394|1138|3953|3952|1137|1135|8698|2837|4543|2834|53637|2831|5734|5737|2570|8811|2902|9002|9248|122042|9127|2565|5030|5031|2567|116444|2566|134864|886…	http://www.genome.jp/kegg-bin/show_pathway?hsa04080/hsa:4829%09red/hsa:5028%09red/hsa:1141%09red/hsa:5023%09red/hsa:154%09red/hsa:153%09red/hsa:5026%09red/hsa:150%09red/hsa:7433%09red/hsa:728%09red/hsa:1138%09red/hsa:1135%09red/hsa:1137%09red/hsa:2906%09red/hsa:2901%09red/hsa:2900%09red/hsa:887%09red/hsa:886%09red/hsa:8811%09red/hsa:2147%09red/hsa:9248%09red/hsa:148%09red/hsa:59350%09red/hsa:146%…
Systemic lupus erythematosus	KEGG PATHWAY	hsa05322	78	136	7.35921e-15	1.0818e-12	8361|8360|8363|8362|8365|8364|8367|8366|8368|255626|3127|8290|8349|8348|8329|3111|653604|8351|8343|8342|8341|8340|8347|8346|8345|8344|126961|8353|3122|2209|3458|732|731|730|733|8968|317772|8370|8969|92815|714|713|712|8352|8294|8332|8359|158983|8331|8336|8334|8335|8350|121504|8338|8339|8354|8355|8356|8357|8358|3018|85235|2215|2214|3012|3013|85236|3113|3017|3014|89|88|440689|8970|1511|2903|729	http://www.genome.jp/kegg-bin/show_pathway?hsa05322/hsa:158983%09red/hsa:8358%09red/hsa:8359%09red/hsa:85235%09red/hsa:8294%09red/hsa:8352%09red/hsa:8353%09red/hsa:8350%09red/hsa:8351%09red/hsa:8356%09red/hsa:8357%09red/hsa:8354%09red/hsa:8355%09red/hsa:8338%09red/hsa:8339%09red/hsa:8290%09red/hsa:8370%09red/hsa:729%09red/hsa:8331%09red/hsa:8332%09red/hsa:8334%09red/hsa:8335%09red/hsa:8336%09red/…
Alcoholism	KEGG PATHWAY	hsa05034	85	179	1.42108e-12	1.39265e-10	8361|8360|8363|8362|8365|8364|8367|51806|8368|6531|255626|53358|8340|8290|8349|8348|8329|8294|653604|8351|8343|8342|116444|148327|8347|8346|8345|2906|84699|4129|6571|163688|1813|8366|8334|2788|7054|8969|8968|126961|810|317772|627|8370|2784|92815|1644|8352|8358|8359|158983|2786|8336|2792|5173|8335|8350|121504|8338|8339|8354|8355|8356|8357|8332|3018|85235|8353|85236|3012|3013|2793|2902|3017|3014|83…	http://www.genome.jp/kegg-bin/show_pathway?hsa05034/hsa:158983%09red/hsa:8358%09red/hsa:8359%09red/hsa:8294%09red/hsa:116444%09red/hsa:8353%09red/hsa:8350%09red/hsa:8360%09red/hsa:8356%09red/hsa:8357%09red/hsa:8354%09red/hsa:8355%09red/hsa:8338%09red/hsa:8339%09red/hsa:8290%09red/hsa:8370%09red/hsa:8331%09red/hsa:8332%09red/hsa:2906%09red/hsa:8334%09red/hsa:8335%09red/hsa:8336%09red/hsa:2902%09re…
Protein digestion and absorption	KEGG PATHWAY	hsa04974	50	90	1.03357e-09	7.59671e-08	1305|1300|1301|1302|1308|11136|486|4224|4225|1285|5645|5644|9056|5646|51032|6550|6543|1298|1299|1293|1290|1297|1294|1278|4311|1359|6547|255631|3769|131873|1277|59272|1286|169044|340024|1803|482|481|256076|3783|8645|1281|1280|6564|1289|6505|477|1361|478|80781	http://www.genome.jp/kegg-bin/show_pathway?hsa04974/hsa:59272%09red/hsa:1359%09red/hsa:1277%09red/hsa:486%09red/hsa:481%09red/hsa:482%09red/hsa:1278%09red/hsa:8645%09red/hsa:1294%09red/hsa:51032%09red/hsa:1297%09red/hsa:1290%09red/hsa:1293%09red/hsa:6505%09red/hsa:80781%09red/hsa:1298%09red/hsa:1299%09red/hsa:4224%09red/hsa:4225%09red/hsa:6543%09red/hsa:3783%09red/hsa:6547%09red/hsa:11136%09red/h…
Metabolic pathways	KEGG PATHWAY	hsa01100	317	1243	4.09128e-09	2.40567e-07	10317|1789|51196|212|229|217|64579|50487|218|3101|5740|2597|51477|5471|10690|259307|2027|11232|9162|23205|2525|2524|1544|3284|7306|1543|125965|6652|3251|23553|2528|1548|122481|1373|26|6241|5409|26279|9060|23475|113451|3939|3938|8639|4337|729020|10720|1158|8630|1491|124|125|126|127|2673|54511|219|1551|93432|10195|1555|1718|1557|3034|1594|138429|1066|2593|1559|55224|51763|1571|8704|84706|8972|55753…	http://www.genome.jp/kegg-bin/show_pathway?hsa01100/hsa:2538%09red/hsa:2539%09red/hsa:8395%09red/hsa:84618%09red/hsa:150763%09red/hsa:256435%09red/hsa:6652%09red/hsa:5313%09red/hsa:255189%09red/hsa:26279%09red/hsa:122481%09red/hsa:5831%09red/hsa:250%09red/hsa:251%09red/hsa:1339%09red/hsa:54578%09red/hsa:3081%09red/hsa:4248%09red/hsa:1036%09red/hsa:119548%09red/hsa:2027%09red/hsa:32%09red/hsa:5437…
Cytokine-cytokine receptor interaction	KEGG PATHWAY	hsa04060	94	265	2.21283e-08	1.08429e-06	58191|5473|10344|2324|3559|939|8718|3977|85480|51561|7042|268|4233|7048|3563|5618|3568|3569|8600|5155|6387|56832|4283|53832|53833|3579|3575|3577|1524|3952|9547|8784|8809|1237|1232|3953|3589|3456|2277|2056|6370|6372|3593|29949|3596|3595|64109|2921|2920|338376|8742|8741|27242|58985|970|3458|6369|282617|282616|50604|6368|2689|650|6363|6362|6360|6364|7292|3605|3604|10563|6354|6358|659|2690|608|282618…	http://www.genome.jp/kegg-bin/show_pathway?hsa04060/hsa:1232%09red/hsa:1237%09red/hsa:8792%09red/hsa:64109%09red/hsa:9547%09red/hsa:650%09red/hsa:5155%09red/hsa:10344%09red/hsa:8784%09red/hsa:268%09red/hsa:116379%09red/hsa:2324%09red/hsa:4233%09red/hsa:6354%09red/hsa:8718%09red/hsa:6358%09red/hsa:3977%09red/hsa:608%09red/hsa:7292%09red/hsa:3626%09red/hsa:3625%09red/hsa:1441%09red/hsa:1440%09red/h…
Steroid hormone biosynthesis	KEGG PATHWAY	hsa00140	34	58	1.78086e-07	7.4796e-06	7363|54490|7364|79799|7366|3294|1588|1589|1543|1581|1586|7365|1584|1645|6715|79644|3284|54659|1544|10720|6718|8630|3283|1571|1551|1646|54575|54576|54577|54658|10941|8644|54578|1109	http://www.genome.jp/kegg-bin/show_pathway?hsa00140/hsa:54490%09red/hsa:79644%09red/hsa:10941%09red/hsa:1544%09red/hsa:1543%09red/hsa:7363%09red/hsa:7366%09red/hsa:7364%09red/hsa:7365%09red/hsa:1588%09red/hsa:1589%09red/hsa:3284%09red/hsa:1581%09red/hsa:1584%09red/hsa:1586%09red/hsa:8644%09red/hsa:54659%09red/hsa:54658%09red/hsa:6718%09red/hsa:1571%09red/hsa:54577%09red/hsa:54575%09red/hsa:6715%0…
cAMP signaling pathway	KEGG PATHWAY	hsa04024	73	199	2.77362e-07	9.50379e-06	2903|23533|153|627|2906|51806|134|1262|1261|5295|64411|2890|115|114|117|5058|810|5602|116444|148327|1080|55811|7137|154|84699|3354|163688|2488|1813|6662|5348|51196|3360|3362|491|4792|9568|8843|196883|816|1259|64399|54714|4881|610|779|27198|478|6755|4772|3352|10398|3725|268|482|481|11069|1128|338442|7253|1129|4158|6751|2891|5881|2893|815|486|477|2902|2353|6237|1258	http://www.genome.jp/kegg-bin/show_pathway?hsa04024/hsa:9568%09red/hsa:815%09red/hsa:5348%09red/hsa:116444%09red/hsa:2903%09red/hsa:154%09red/hsa:153%09red/hsa:11069%09red/hsa:4881%09red/hsa:3354%09red/hsa:486%09red/hsa:481%09red/hsa:482%09red/hsa:1258%09red/hsa:1259%09red/hsa:2906%09red/hsa:10398%09red/hsa:1080%09red/hsa:1813%09red/hsa:27198%09red/hsa:627%09red/hsa:6237%09red/hsa:5058%09red/hsa:…
Complement and coagulation cascades	KEGG PATHWAY	hsa04610	40	79	3.00591e-07	9.50379e-06	3827|629|5648|11326|5104|7450|2155|5627|5624|7056|732|731|730|733|2|2151|2153|2244|1675|2159|2243|714|713|712|710|2157|9002|462|5328|5327|7448|3687|2147|725|1361|2165|2161|2160|728|729	http://www.genome.jp/kegg-bin/show_pathway?hsa04610/hsa:5327%09red/hsa:3687%09red/hsa:5328%09red/hsa:629%09red/hsa:728%09red/hsa:729%09red/hsa:710%09red/hsa:725%09red/hsa:462%09red/hsa:1675%09red/hsa:7450%09red/hsa:5624%09red/hsa:5627%09red/hsa:7056%09red/hsa:2147%09red/hsa:714%09red/hsa:2161%09red/hsa:5648%09red/hsa:2165%09red/hsa:11326%09red/hsa:3827%09red/hsa:5104%09red/hsa:9002%09red/hsa:1361…
Metabolism of xenobiotics by cytochrome P450	KEGG PATHWAY	hsa00980	38	73	3.46699e-07	9.50379e-06	54490|79799|218|873|7366|2949|2940|1544|1543|22977|7363|7364|7365|1548|27306|221357|1565|6822|54659|10720|54658|124|125|126|127|222|1645|1553|1555|1559|54575|54576|54577|10941|1572|1571|54578|874	http://www.genome.jp/kegg-bin/show_pathway?hsa00980/hsa:54490%09red/hsa:1572%09red/hsa:218%09red/hsa:10941%09red/hsa:1548%09red/hsa:1565%09red/hsa:1544%09red/hsa:1555%09red/hsa:1543%09red/hsa:7363%09red/hsa:7366%09red/hsa:7364%09red/hsa:7365%09red/hsa:2949%09red/hsa:6822%09red/hsa:221357%09red/hsa:126%09red/hsa:127%09red/hsa:124%09red/hsa:125%09red/hsa:27306%09red/hsa:222%09red/hsa:54659%09red/hs…
Taste transduction	KEGG PATHWAY	hsa04742	41	83	3.55584e-07	9.50379e-06	170572|259289|5153|5030|114|5137|6340|83756|22953|5726|954|40|6326|9568|196883|6328|5028|259296|2914|773|2784|259293|259292|29850|5024|259295|259294|346562|3352|9177|3359|2555|2556|3354|2558|2557|50831|51764|50838|8645|9033	http://www.genome.jp/kegg-bin/show_pathway?hsa04742/hsa:9568%09red/hsa:5028%09red/hsa:22953%09red/hsa:5024%09red/hsa:3354%09red/hsa:346562%09red/hsa:50838%09red/hsa:259295%09red/hsa:259294%09red/hsa:259296%09red/hsa:259293%09red/hsa:259292%09red/hsa:29850%09red/hsa:170572%09red/hsa:3352%09red/hsa:83756%09red/hsa:50831%09red/hsa:6326%09red/hsa:40%09red/hsa:6328%09red/hsa:3359%09red/hsa:9177%09red/…
Drug metabolism - cytochrome P450	KEGG PATHWAY	hsa00982	36	69	6.6851e-07	1.63785e-05	7363|54490|79799|316|218|7366|2949|2940|1544|2327|2326|4129|2328|7364|7365|1548|27306|221357|1565|54659|10720|54658|124|125|126|127|222|1555|1557|1559|54575|54576|54577|10941|1571|54578	http://www.genome.jp/kegg-bin/show_pathway?hsa00982/hsa:54490%09red/hsa:316%09red/hsa:218%09red/hsa:10941%09red/hsa:1548%09red/hsa:1565%09red/hsa:1544%09red/hsa:4129%09red/hsa:1555%09red/hsa:2940%09red/hsa:7363%09red/hsa:7366%09red/hsa:7364%09red/hsa:7365%09red/hsa:2949%09red/hsa:221357%09red/hsa:126%09red/hsa:127%09red/hsa:124%09red/hsa:125%09red/hsa:27306%09red/hsa:222%09red/hsa:54659%09red/hsa…
Nicotine addiction	KEGG PATHWAY	hsa05033	26	40	1.1755e-06	2.65844e-05	2903|2902|1141|2906|55879|2893|116444|2569|2568|200959|2560|2565|2564|2567|2566|774|773|1137|2555|2556|2557|2558|2891|2890|2570|8973	http://www.genome.jp/kegg-bin/show_pathway?hsa05033/hsa:2567%09red/hsa:2570%09red/hsa:116444%09red/hsa:1137%09red/hsa:2906%09red/hsa:2903%09red/hsa:2902%09red/hsa:2560%09red/hsa:773%09red/hsa:2566%09red/hsa:2565%09red/hsa:2564%09red/hsa:774%09red/hsa:2893%09red/hsa:2569%09red/hsa:2568%09red/hsa:55879%09red/hsa:2891%09red/hsa:2890%09red/hsa:200959%09red/hsa:8973%09red/hsa:2558%09red/hsa:1141%09red…
Retinol metabolism	KEGG PATHWAY	hsa00830	34	65	1.29032e-06	2.70968e-05	54490|127|79799|316|6121|7366|9227|1544|1543|157506|7363|7364|7365|1548|158835|56603|1562|54659|10720|8630|124|125|126|1592|53630|1551|1555|1559|54575|54576|54577|54658|10941|54578	http://www.genome.jp/kegg-bin/show_pathway?hsa00830/hsa:54490%09red/hsa:316%09red/hsa:1562%09red/hsa:10941%09red/hsa:1548%09red/hsa:1544%09red/hsa:1555%09red/hsa:1543%09red/hsa:7363%09red/hsa:7366%09red/hsa:7364%09red/hsa:7365%09red/hsa:157506%09red/hsa:158835%09red/hsa:9227%09red/hsa:126%09red/hsa:127%09red/hsa:124%09red/hsa:125%09red/hsa:54659%09red/hsa:54658%09red/hsa:56603%09red/hsa:54576%09r…
Chemical carcinogenesis	KEGG PATHWAY	hsa05204	38	82	3.06764e-06	6.01257e-05	6818|54490|79799|218|873|7366|2949|2940|1544|1543|7363|7364|7365|1548|27306|1562|221357|6822|6817|54659|10720|54658|124|125|126|127|222|1551|1553|1646|1557|1559|54575|54576|54577|10941|1571|54578	http://www.genome.jp/kegg-bin/show_pathway?hsa05204/hsa:54490%09red/hsa:218%09red/hsa:10941%09red/hsa:6818%09red/hsa:1548%09red/hsa:1544%09red/hsa:6817%09red/hsa:2940%09red/hsa:1543%09red/hsa:7363%09red/hsa:7366%09red/hsa:7364%09red/hsa:7365%09red/hsa:2949%09red/hsa:6822%09red/hsa:221357%09red/hsa:1646%09red/hsa:126%09red/hsa:127%09red/hsa:124%09red/hsa:125%09red/hsa:27306%09red/hsa:222%09red/hsa…
Salivary secretion	KEGG PATHWAY	hsa04970	39	89	6.4979e-06	0.000114252	51806|153|154|2776|5542|115|114|4025|277|491|5582|727897|4069|482|1469|481|810|1755|362|653247|4842|146|486|5555|148|163688|2977|6844|3783|5593|5592|196883|1472|1473|1470|477|478|820|683	http://www.genome.jp/kegg-bin/show_pathway?hsa04970/hsa:5582%09red/hsa:727897%09red/hsa:154%09red/hsa:153%09red/hsa:486%09red/hsa:481%09red/hsa:4069%09red/hsa:1469%09red/hsa:482%09red/hsa:277%09red/hsa:683%09red/hsa:4025%09red/hsa:820%09red/hsa:1470%09red/hsa:5555%09red/hsa:196883%09red/hsa:163688%09red/hsa:5593%09red/hsa:5592%09red/hsa:146%09red/hsa:6844%09red/hsa:491%09red/hsa:478%09red/hsa:362…
ECM-receptor interaction	KEGG PATHWAY	hsa04512	37	82	6.60638e-06	0.000114252	1278|10319|284217|9900|3914|3673|7143|3161|7058|7450|3381|3690|3691|3696|1298|1299|1293|1297|2815|1285|8515|3913|1311|1101|8516|1277|22801|256076|1286|7148|1280|948|7448|3371|7060|131873|6696	http://www.genome.jp/kegg-bin/show_pathway?hsa04512/hsa:3381%09red/hsa:1311%09red/hsa:1298%09red/hsa:3913%09red/hsa:3914%09red/hsa:1277%09red/hsa:22801%09red/hsa:1278%09red/hsa:7450%09red/hsa:1297%09red/hsa:1293%09red/hsa:3371%09red/hsa:948%09red/hsa:1299%09red/hsa:3696%09red/hsa:3161%09red/hsa:3690%09red/hsa:3691%09red/hsa:7058%09red/hsa:7148%09red/hsa:7143%09red/hsa:8515%09red/hsa:8516%09red/hs…
PI3K-Akt signaling pathway	KEGG PATHWAY	hsa04151	101	342	7.37984e-06	0.000120537	3718|7058|7450|2324|1943|1946|1944|1945|2249|930|284|1311|672|6446|5228|1950|4233|10110|2998|3563|5618|51378|3569|51764|2259|131873|2792|2793|2255|2791|2253|2250|1128|1129|7448|284217|5155|3673|253314|2784|2786|3381|3575|2788|5563|2263|2264|8516|8515|54541|2256|256076|2277|7148|7143|9965|3559|3164|148327|7010|84699|3456|2056|3690|3691|3696|7099|2689|10319|9134|22801|26281|5105|2247|3913|3371|1101…	http://www.genome.jp/kegg-bin/show_pathway?hsa04151/hsa:2538%09red/hsa:3913%09red/hsa:3914%09red/hsa:1299%09red/hsa:1978%09red/hsa:3696%09red/hsa:9134%09red/hsa:6446%09red/hsa:10110%09red/hsa:5155%09red/hsa:898%09red/hsa:5228%09red/hsa:51764%09red/hsa:2324%09red/hsa:4233%09red/hsa:26281%09red/hsa:6696%09red/hsa:9965%09red/hsa:57818%09red/hsa:1311%09red/hsa:2247%09red/hsa:2788%09red/hsa:1441%09red…
Maturity onset diabetes of the young	KEGG PATHWAY	hsa04950	19	26	9.66528e-06	0.000143535	4821|3172|5080|5313|3375|4825|6514|2494|389692|3651|4760|50674|3110|3171|6927|222546|3175|3174|168620	http://www.genome.jp/kegg-bin/show_pathway?hsa04950/hsa:389692%09red/hsa:50674%09red/hsa:5080%09red/hsa:3375%09red/hsa:4825%09red/hsa:6514%09red/hsa:4760%09red/hsa:3110%09red/hsa:3175%09red/hsa:3174%09red/hsa:4821%09red/hsa:3172%09red/hsa:3171%09red/hsa:2494%09red/hsa:3651%09red/hsa:6927%09red/hsa:222546%09red/hsa:5313%09red/hsa:168620%09red
Morphine addiction	KEGG PATHWAY	hsa05032	39	91	9.7643e-06	0.000143535	2869|5153|134|8622|2788|115|114|55879|5138|5137|2569|2568|2786|5582|200959|2560|2565|2564|2567|2566|9568|4988|196883|408|774|3762|3763|773|2784|50940|2555|2556|2557|2558|2570|51764|2792|2793|2791	http://www.genome.jp/kegg-bin/show_pathway?hsa05032/hsa:2567%09red/hsa:9568%09red/hsa:2570%09red/hsa:408%09red/hsa:5582%09red/hsa:2791%09red/hsa:2792%09red/hsa:2793%09red/hsa:2788%09red/hsa:50940%09red/hsa:2869%09red/hsa:2560%09red/hsa:8622%09red/hsa:196883%09red/hsa:773%09red/hsa:2566%09red/hsa:2565%09red/hsa:2564%09red/hsa:5153%09red/hsa:5137%09red/hsa:774%09red/hsa:5138%09red/hsa:2786%09red/hs…
Calcium signaling pathway	KEGG PATHWAY	hsa04020	62	180	1.0518e-05	0.000147251	2903|51806|153|91807|2906|9127|5153|2776|115|5137|1910|10105|887|4638|491|154|4923|5582|5255|22953|7201|51196|3360|3362|7134|3973|185|886|89869|196883|4842|146|774|777|773|1128|779|5024|148|5026|810|3357|553|487|163688|7125|3706|3358|6547|6543|114|1129|5737|815|5023|8913|8911|816|2902|2064|2066|80271	http://www.genome.jp/kegg-bin/show_pathway?hsa04020/hsa:7134%09red/hsa:5582%09red/hsa:5023%09red/hsa:10105%09red/hsa:154%09red/hsa:153%09red/hsa:5026%09red/hsa:3706%09red/hsa:5024%09red/hsa:487%09red/hsa:114%09red/hsa:553%09red/hsa:5153%09red/hsa:2906%09red/hsa:887%09red/hsa:886%09red/hsa:4638%09red/hsa:22953%09red/hsa:7201%09red/hsa:5255%09red/hsa:6543%09red/hsa:1910%09red/hsa:2066%09red/hsa:206…
Starch and sucrose metabolism	KEGG PATHWAY	hsa00500	29	57	1.13132e-05	0.000151185	54490|9365|79799|283209|7365|7366|277|2821|7363|7364|3101|80201|2538|5169|54659|10720|54658|7358|6476|2998|5837|93432|57818|54575|54576|54577|10941|8972|54578	http://www.genome.jp/kegg-bin/show_pathway?hsa00500/hsa:2538%09red/hsa:54490%09red/hsa:80201%09red/hsa:10941%09red/hsa:277%09red/hsa:2821%09red/hsa:7363%09red/hsa:7366%09red/hsa:7364%09red/hsa:7365%09red/hsa:283209%09red/hsa:54659%09red/hsa:79799%09red/hsa:3101%09red/hsa:9365%09red/hsa:2998%09red/hsa:54658%09red/hsa:54576%09red/hsa:54577%09red/hsa:54575%09red/hsa:54578%09red/hsa:10720%09red/hsa:7…
Bile secretion	KEGG PATHWAY	hsa04976	33	71	1.26544e-05	0.000161757	3949|7363|1080|570|115|114|64241|28234|6579|6550|1581|9429|8714|9971|366|477|196883|361|6822|6513|9376|338821|486|482|481|123264|5244|5243|1244|8647|478|10599|358	http://www.genome.jp/kegg-bin/show_pathway?hsa04976/hsa:338821%09red/hsa:570%09red/hsa:9376%09red/hsa:9429%09red/hsa:486%09red/hsa:481%09red/hsa:482%09red/hsa:358%09red/hsa:1080%09red/hsa:7363%09red/hsa:9971%09red/hsa:123264%09red/hsa:196883%09red/hsa:1581%09red/hsa:115%09red/hsa:8647%09red/hsa:64241%09red/hsa:3949%09red/hsa:28234%09red/hsa:366%09red/hsa:478%09red/hsa:361%09red/hsa:1244%09red/hsa…
Pentose and glucuronate interconversions	KEGG PATHWAY	hsa00040	22	36	1.56363e-05	0.000191545	217|54490|57016|9365|79799|219|7363|7364|7365|7366|729020|54659|10720|54658|7358|6652|9942|54575|54576|54577|10941|54578	http://www.genome.jp/kegg-bin/show_pathway?hsa00040/hsa:54490%09red/hsa:54575%09red/hsa:219%09red/hsa:10941%09red/hsa:54578%09red/hsa:217%09red/hsa:7363%09red/hsa:7366%09red/hsa:7364%09red/hsa:7365%09red/hsa:729020%09red/hsa:79799%09red/hsa:9365%09red/hsa:54659%09red/hsa:54658%09red/hsa:54576%09red/hsa:54577%09red/hsa:6652%09red/hsa:57016%09red/hsa:10720%09red/hsa:7358%09red/hsa:9942%09red
Arachidonic acid metabolism	KEGG PATHWAY	hsa00590	30	62	1.7013e-05	0.000200073	9536|50487|5740|8529|391013|5321|5319|874|873|27306|26279|2877|8399|255189|2878|246|5322|5730|242|8644|283748|4056|1555|4051|1557|1559|493869|64600|1571|240	http://www.genome.jp/kegg-bin/show_pathway?hsa00590/hsa:5321%09red/hsa:5322%09red/hsa:50487%09red/hsa:240%09red/hsa:8399%09red/hsa:255189%09red/hsa:26279%09red/hsa:64600%09red/hsa:5740%09red/hsa:5319%09red/hsa:8529%09red/hsa:8644%09red/hsa:27306%09red/hsa:246%09red/hsa:4056%09red/hsa:1571%09red/hsa:242%09red/hsa:1559%09red/hsa:9536%09red/hsa:1557%09red/hsa:1555%09red/hsa:5730%09red/hsa:2877%09red…
Viral carcinogenesis	KEGG PATHWAY	hsa05203	67	205	1.90716e-05	0.000215656	8361|23533|8363|8362|8365|8364|8367|8360|983|23513|255626|3718|8349|8348|5423|3725|8343|8342|8341|148327|3665|8346|8345|8344|84699|8340|1232|8347|8366|1960|1111|890|8368|1030|8900|2648|1237|894|8370|9134|898|245972|158983|3133|11317|121504|8339|1959|4792|991|3018|5366|8359|85477|440689|85236|1029|3017|387332|7188|89|88|6502|8970|8850|5295|8294	http://www.genome.jp/kegg-bin/show_pathway?hsa05203/hsa:1232%09red/hsa:158983%09red/hsa:3665%09red/hsa:983%09red/hsa:1237%09red/hsa:5295%09red/hsa:898%09red/hsa:3725%09red/hsa:991%09red/hsa:5366%09red/hsa:8339%09red/hsa:8359%09red/hsa:8370%09red/hsa:245972%09red/hsa:255626%09red/hsa:1030%09red/hsa:890%09red/hsa:1111%09red/hsa:121504%09red/hsa:8850%09red/hsa:8294%09red/hsa:7188%09red/hsa:6502%09re…
GABAergic synapse	KEGG PATHWAY	hsa04727	37	88	2.26399e-05	0.000246524	2788|115|114|55879|5334|2566|6538|2569|2568|2786|5582|200959|2560|2565|2564|2567|10991|23710|9568|196883|774|3763|773|2784|779|9001|2555|2556|6540|2558|2557|2570|2571|51764|2792|2793|2791	http://www.genome.jp/kegg-bin/show_pathway?hsa04727/hsa:2567%09red/hsa:9568%09red/hsa:2570%09red/hsa:2571%09red/hsa:5582%09red/hsa:2791%09red/hsa:2792%09red/hsa:2793%09red/hsa:2788%09red/hsa:2560%09red/hsa:6540%09red/hsa:196883%09red/hsa:773%09red/hsa:2566%09red/hsa:2565%09red/hsa:2564%09red/hsa:774%09red/hsa:779%09red/hsa:2786%09red/hsa:2569%09red/hsa:2568%09red/hsa:55879%09red/hsa:2784%09red/hs…
Transcriptional misregulation in cancer	KEGG PATHWAY	hsa05202	60	180	3.16538e-05	0.000325489	6495|51804|8354|597|30012|64332|8290|653604|5468|4314|4613|8013|5077|2118|126961|8091|2209|171558|4005|7048|6688|2119|8968|8356|8842|4211|8900|894|4318|3205|54738|3486|8358|5327|7102|6935|8350|8351|8352|8353|4233|8355|5328|8357|3207|3206|7704|3569|51384|860|5081|862|6756|2313|2115|3195|6258|2078|1668|2530	http://www.genome.jp/kegg-bin/show_pathway?hsa05202/hsa:30012%09red/hsa:8358%09red/hsa:8290%09red/hsa:3569%09red/hsa:597%09red/hsa:64332%09red/hsa:8350%09red/hsa:8351%09red/hsa:5328%09red/hsa:8357%09red/hsa:8354%09red/hsa:8355%09red/hsa:5327%09red/hsa:4314%09red/hsa:6935%09red/hsa:5468%09red/hsa:7102%09red/hsa:6258%09red/hsa:4005%09red/hsa:653604%09red/hsa:8968%09red/hsa:862%09red/hsa:860%09red/h…
Axon guidance	KEGG PATHWAY	hsa04360	59	176	3.2106e-05	0.000325489	23533|5295|5881|64101|6387|7222|5058|7224|1808|29984|6586|1630|56896|1943|22854|285220|1946|1073|223117|1945|4776|84612|2151|57144|815|816|659|9353|5163|57556|5063|106821730|10509|1944|59277|6092|4233|25791|7869|10371|2046|2047|2044|2045|80031|5365|56920|56924|2048|2049|8482|7223|3897|4917|3984|6237|137970|22885|9037	http://www.genome.jp/kegg-bin/show_pathway?hsa04360/hsa:5063%09red/hsa:64101%09red/hsa:223117%09red/hsa:285220%09red/hsa:57144%09red/hsa:5365%09red/hsa:22885%09red/hsa:137970%09red/hsa:6586%09red/hsa:56920%09red/hsa:57556%09red/hsa:7223%09red/hsa:3897%09red/hsa:6387%09red/hsa:106821730%09red/hsa:6237%09red/hsa:4776%09red/hsa:1073%09red/hsa:80031%09red/hsa:1630%09red/hsa:5881%09red/hsa:7222%09red/…
Ascorbate and aldarate metabolism	KEGG PATHWAY	hsa00053	18	27	3.97685e-05	0.000389731	217|55586|54490|7364|79799|7363|54659|7365|7366|10720|54575|54576|54577|54658|10941|7358|219|54578	http://www.genome.jp/kegg-bin/show_pathway?hsa00053/hsa:54490%09red/hsa:54658%09red/hsa:7366%09red/hsa:55586%09red/hsa:7364%09red/hsa:7365%09red/hsa:54659%09red/hsa:7358%09red/hsa:7363%09red/hsa:219%09red/hsa:10941%09red/hsa:54576%09red/hsa:54577%09red/hsa:54575%09red/hsa:54578%09red/hsa:10720%09red/hsa:79799%09red/hsa:217%09red
Cell adhesion molecules (CAMs)	KEGG PATHWAY	hsa04514	51	146	4.51785e-05	0.000428467	5010|9074|9075|5175|9071|64101|57863|6383|6900|257194|58494|79679|5818|3384|3122|94030|22854|3127|3696|23114|83700|51208|23562|3897|1462|8516|4099|100132463|90952|3133|6614|23705|9080|7122|201633|6403|6401|6404|3683|947|3113|3111|5797|1364|1365|1001|6693|1013|1003|26047|1000	http://www.genome.jp/kegg-bin/show_pathway?hsa04514/hsa:3384%09red/hsa:58494%09red/hsa:64101%09red/hsa:9080%09red/hsa:6401%09red/hsa:7122%09red/hsa:1013%09red/hsa:8516%09red/hsa:23562%09red/hsa:26047%09red/hsa:1462%09red/hsa:23705%09red/hsa:6383%09red/hsa:3696%09red/hsa:51208%09red/hsa:257194%09red/hsa:6693%09red/hsa:90952%09red/hsa:6614%09red/hsa:6404%09red/hsa:5797%09red/hsa:1365%09red/hsa:5175…
Cell cycle	KEGG PATHWAY	hsa04110	45	124	5.95875e-05	0.00054746	1869|995|699|5111|4085|983|701|11200|1875|23594|1870|1871|991|4616|9134|1111|890|1030|8900|27127|9133|891|894|990|993|9088|898|7272|8317|8556|7042|9700|8318|9232|5591|4175|4176|5347|4171|4173|6502|1029|1028|10926|4998	http://www.genome.jp/kegg-bin/show_pathway?hsa04110/hsa:983%09red/hsa:9088%09red/hsa:701%09red/hsa:5347%09red/hsa:9700%09red/hsa:991%09red/hsa:1029%09red/hsa:8318%09red/hsa:8317%09red/hsa:1030%09red/hsa:995%09red/hsa:1111%09red/hsa:1871%09red/hsa:6502%09red/hsa:1870%09red/hsa:9134%09red/hsa:4616%09red/hsa:9133%09red/hsa:8900%09red/hsa:1875%09red/hsa:993%09red/hsa:894%09red/hsa:990%09red/hsa:5591%…
Biosynthesis of amino acids	KEGG PATHWAY	hsa01230	32	75	6.2839e-05	0.000559135	2597|65263|5214|29968|8277|6898|3418|5053|84076|5313|5723|875|10993|4143|1373|5091|2875|5009|2023|729020|1491|383|384|229|226|102724560|5832|5831|7167|2027|6472|84706	http://www.genome.jp/kegg-bin/show_pathway?hsa01230/hsa:5009%09red/hsa:8277%09red/hsa:6898%09red/hsa:1373%09red/hsa:84706%09red/hsa:4143%09red/hsa:2023%09red/hsa:2027%09red/hsa:10993%09red/hsa:5214%09red/hsa:5091%09red/hsa:102724560%09red/hsa:5053%09red/hsa:5723%09red/hsa:5313%09red/hsa:226%09red/hsa:7167%09red/hsa:229%09red/hsa:65263%09red/hsa:29968%09red/hsa:383%09red/hsa:729020%09red/hsa:5831%…
Ras signaling pathway	KEGG PATHWAY	hsa04014	70	228	6.46619e-05	0.000559135	2903|23533|51806|2113|50487|5155|53358|2114|5881|5058|10235|22808|26291|1945|2249|7010|8399|2784|5319|2786|5582|8437|51365|1943|2549|51196|1946|2788|1944|391013|283748|2263|5923|810|115727|2247|57144|284|2264|26279|9846|5295|2255|5063|106821730|2793|5322|1950|5321|163688|4233|6237|26281|2277|5228|9965|2902|51378|2324|5602|56924|64600|51764|2259|2792|2256|255189|2791|2253|2250	http://www.genome.jp/kegg-bin/show_pathway?hsa04014/hsa:5063%09red/hsa:5321%09red/hsa:5582%09red/hsa:50487%09red/hsa:57144%09red/hsa:2793%09red/hsa:8399%09red/hsa:255189%09red/hsa:51365%09red/hsa:810%09red/hsa:53358%09red/hsa:64600%09red/hsa:2903%09red/hsa:2277%09red/hsa:5881%09red/hsa:2259%09red/hsa:5923%09red/hsa:9965%09red/hsa:115727%09red/hsa:6237%09red/hsa:2256%09red/hsa:2250%09red/hsa:2253%…
Circadian entrainment	KEGG PATHWAY	hsa04713	37	95	8.20818e-05	0.000689487	2903|51806|2906|2902|2776|115|114|117|55811|2784|2786|5582|2788|51655|810|815|816|3762|3763|2353|163688|4543|2977|5593|5592|5187|2891|2890|2893|196883|8913|51764|8911|4842|2792|2793|2791	http://www.genome.jp/kegg-bin/show_pathway?hsa04713/hsa:5582%09red/hsa:2791%09red/hsa:2792%09red/hsa:2793%09red/hsa:51655%09red/hsa:2906%09red/hsa:2903%09red/hsa:2902%09red/hsa:4543%09red/hsa:196883%09red/hsa:163688%09red/hsa:2353%09red/hsa:2788%09red/hsa:5593%09red/hsa:5592%09red/hsa:8911%09red/hsa:114%09red/hsa:2893%09red/hsa:2786%09red/hsa:2891%09red/hsa:2784%09red/hsa:4842%09red/hsa:51806%09r…
Pathways in cancer	KEGG PATHWAY	hsa05200	107	397	9.44572e-05	0.0007714	1910|5582|2249|2247|8900|23604|675|1950|1496|7042|5468|4233|7048|89780|3569|51764|6258|2259|2792|2256|2255|2791|2064|2250|284217|5155|64399|2776|115|114|6387|10235|5602|3673|8326|8322|2784|2786|4286|6513|2788|898|2263|196883|112399|11211|9002|2793|80326|2253|2277|6502|9965|5979|332|1870|1871|1630|6688|650|185|115727|1030|2113|10319|9134|7704|7484|7481|7480|7483|7482|1869|3725|26281|5228|51384|862…	http://www.genome.jp/kegg-bin/show_pathway?hsa05200/hsa:11211%09red/hsa:3913%09red/hsa:3725%09red/hsa:3914%09red/hsa:1910%09red/hsa:1030%09red/hsa:115727%09red/hsa:80326%09red/hsa:1630%09red/hsa:1870%09red/hsa:9134%09red/hsa:6688%09red/hsa:7039%09red/hsa:650%09red/hsa:5155%09red/hsa:1871%09red/hsa:5228%09red/hsa:26291%09red/hsa:898%09red/hsa:2259%09red/hsa:2034%09red/hsa:51764%09red/hsa:6513%09re…
Serotonergic synapse	KEGG PATHWAY	hsa04726	41	112	0.000106048	0.000834869	3751|3352|2776|121278|6532|5321|2784|4129|6571|5582|2560|3360|2788|3362|1562|1565|774|3762|3763|773|170572|779|3354|3357|2786|240|242|9177|3359|3358|283748|1644|1557|1843|1559|51764|246|2792|2793|255189|2791	http://www.genome.jp/kegg-bin/show_pathway?hsa04726/hsa:5321%09red/hsa:5582%09red/hsa:2791%09red/hsa:2792%09red/hsa:2793%09red/hsa:255189%09red/hsa:1565%09red/hsa:4129%09red/hsa:121278%09red/hsa:170572%09red/hsa:2560%09red/hsa:3352%09red/hsa:3357%09red/hsa:3354%09red/hsa:283748%09red/hsa:3359%09red/hsa:3358%09red/hsa:9177%09red/hsa:773%09red/hsa:2788%09red/hsa:6532%09red/hsa:3751%09red/hsa:774%09…
Vascular smooth muscle contraction	KEGG PATHWAY	hsa04270	43	120	0.000107908	0.000834869	51806|157855|91807|50487|2776|115|10398|4629|4638|391013|94274|5319|5582|5583|5581|5588|553|185|810|196883|26279|146|8399|10266|10267|10268|4881|779|148|5322|10203|5321|10242|163688|5739|2977|283748|5592|114|27094|64600|255189|72	http://www.genome.jp/kegg-bin/show_pathway?hsa04270/hsa:94274%09red/hsa:5321%09red/hsa:5582%09red/hsa:5583%09red/hsa:146%09red/hsa:50487%09red/hsa:5588%09red/hsa:4881%09red/hsa:255189%09red/hsa:26279%09red/hsa:5581%09red/hsa:553%09red/hsa:148%09red/hsa:64600%09red/hsa:10398%09red/hsa:10267%09red/hsa:4638%09red/hsa:5322%09red/hsa:27094%09red/hsa:5319%09red/hsa:196883%09red/hsa:10242%09red/hsa:779%…
Focal adhesion	KEGG PATHWAY	hsa04510	63	203	0.00011313	0.00085283	23533|91807|10319|284217|5295|5155|53358|4633|5881|89|5058|5602|3913|4638|7058|857|5582|1311|7450|3381|3690|3691|858|859|3696|1298|1299|5923|1293|57144|1297|1278|1285|8515|894|5063|131873|8516|106821730|3914|1277|22801|1286|1950|10398|3725|4233|7143|256076|2277|5228|7148|1280|7448|2324|56924|3371|7060|88|1101|3673|2064|6696	http://www.genome.jp/kegg-bin/show_pathway?hsa04510/hsa:5063%09red/hsa:3381%09red/hsa:5582%09red/hsa:1311%09red/hsa:7143%09red/hsa:57144%09red/hsa:3725%09red/hsa:5155%09red/hsa:1277%09red/hsa:1278%09red/hsa:1286%09red/hsa:88%09red/hsa:8516%09red/hsa:22801%09red/hsa:1293%09red/hsa:10398%09red/hsa:2277%09red/hsa:7450%09red/hsa:4638%09red/hsa:1297%09red/hsa:5923%09red/hsa:106821730%09red/hsa:3371%09…
Retrograde endocannabinoid signaling	KEGG PATHWAY	hsa04723	38	101	0.000118314	0.00086961	1268|2788|2776|57406|115|114|55879|2893|5602|2569|2568|2786|5582|200959|2560|2565|2564|2567|2566|196883|774|3762|3763|773|2784|779|22999|2555|2556|2557|2558|2891|2890|2570|51764|2792|2793|2791	http://www.genome.jp/kegg-bin/show_pathway?hsa04723/hsa:2567%09red/hsa:2570%09red/hsa:5582%09red/hsa:2566%09red/hsa:2791%09red/hsa:2792%09red/hsa:2793%09red/hsa:2788%09red/hsa:2560%09red/hsa:5602%09red/hsa:196883%09red/hsa:773%09red/hsa:1268%09red/hsa:2565%09red/hsa:2564%09red/hsa:774%09red/hsa:779%09red/hsa:2893%09red/hsa:2786%09red/hsa:2569%09red/hsa:2568%09red/hsa:55879%09red/hsa:2891%09red/hs…
Signaling pathways regulating pluripotency of stem cells	KEGG PATHWAY	hsa04550	48	142	0.000140779	0.00100949	23533|5013|5295|3718|80712|6927|8326|3670|8322|6926|3211|1852|64211|7479|2263|3977|7471|7473|7475|7476|1749|4093|4211|650|7044|51384|3625|3626|5460|11211|7481|7480|7483|7482|9314|3175|2247|3400|7484|6657|89780|5080|3399|2264|80326|659|83729|7547	http://www.genome.jp/kegg-bin/show_pathway?hsa04550/hsa:11211%09red/hsa:9314%09red/hsa:89780%09red/hsa:3977%09red/hsa:80712%09red/hsa:3625%09red/hsa:64211%09red/hsa:1749%09red/hsa:7476%09red/hsa:3211%09red/hsa:7473%09red/hsa:7471%09red/hsa:80326%09red/hsa:4093%09red/hsa:6926%09red/hsa:7479%09red/hsa:7044%09red/hsa:1852%09red/hsa:51384%09red/hsa:650%09red/hsa:3718%09red/hsa:3670%09red/hsa:4211%09r…
Fat digestion and absorption	KEGG PATHWAY	hsa04975	21	41	0.000163859	0.00114701	5407|29881|5319|338|948|1056|80168|50487|346606|391013|64241|64600|5322|8613|8612|1208|8399|26279|337|4547|8513	http://www.genome.jp/kegg-bin/show_pathway?hsa04975/hsa:8613%09red/hsa:5407%09red/hsa:5322%09red/hsa:8513%09red/hsa:1056%09red/hsa:50487%09red/hsa:64241%09red/hsa:1208%09red/hsa:948%09red/hsa:346606%09red/hsa:4547%09red/hsa:26279%09red/hsa:391013%09red/hsa:338%09red/hsa:5319%09red/hsa:29881%09red/hsa:80168%09red/hsa:64600%09red/hsa:337%09red/hsa:8612%09red/hsa:8399%09red
Gastric acid secretion	KEGG PATHWAY	hsa04971	30	74	0.000213516	0.00145985	3773|51806|91807|3776|3772|2776|887|115|114|495|496|4638|9992|5582|2520|1080|810|815|816|3766|54207|3758|389015|163688|482|481|6750|196883|477|478	http://www.genome.jp/kegg-bin/show_pathway?hsa04971/hsa:5582%09red/hsa:495%09red/hsa:481%09red/hsa:482%09red/hsa:9992%09red/hsa:887%09red/hsa:4638%09red/hsa:196883%09red/hsa:163688%09red/hsa:3776%09red/hsa:3773%09red/hsa:3772%09red/hsa:389015%09red/hsa:54207%09red/hsa:1080%09red/hsa:2520%09red/hsa:3758%09red/hsa:496%09red/hsa:51806%09red/hsa:477%09red/hsa:6750%09red/hsa:2776%09red/hsa:816%09red/h…
cGMP-PKG signaling pathway	KEGG PATHWAY	hsa04022	53	167	0.00024088	0.00160951	23533|153|157855|91807|154|150|134|5295|2776|115|487|5138|10105|3764|148327|491|84699|4638|163688|5581|10242|482|4985|185|810|196883|1258|1259|146|2626|4881|779|148|4776|100271849|4772|4625|10398|1910|2977|481|6547|5593|5592|6543|114|4879|8654|51806|27094|486|477|478	http://www.genome.jp/kegg-bin/show_pathway?hsa04022/hsa:5581%09red/hsa:8654%09red/hsa:10105%09red/hsa:154%09red/hsa:153%09red/hsa:150%09red/hsa:487%09red/hsa:486%09red/hsa:481%09red/hsa:482%09red/hsa:1258%09red/hsa:1259%09red/hsa:10398%09red/hsa:4638%09red/hsa:10242%09red/hsa:4776%09red/hsa:27094%09red/hsa:4772%09red/hsa:1910%09red/hsa:6543%09red/hsa:6547%09red/hsa:196883%09red/hsa:163688%09red/h…
Osteoclast differentiation	KEGG PATHWAY	hsa04380	44	132	0.000332196	0.00217035	23533|10326|8600|5295|9103|4688|5602|5608|3725|8792|3456|126014|695|3690|2209|3458|799|6688|55423|79168|653361|353514|2274|4772|9846|7042|4286|3726|3727|9021|7048|4792|11025|11024|140885|2215|2214|5468|54|7305|27035|1536|2353|2354	http://www.genome.jp/kegg-bin/show_pathway?hsa04380/hsa:4688%09red/hsa:3726%09red/hsa:3727%09red/hsa:3725%09red/hsa:10326%09red/hsa:27035%09red/hsa:4286%09red/hsa:5468%09red/hsa:3458%09red/hsa:126014%09red/hsa:3456%09red/hsa:4772%09red/hsa:8792%09red/hsa:2274%09red/hsa:2215%09red/hsa:2214%09red/hsa:6688%09red/hsa:79168%09red/hsa:2209%09red/hsa:8600%09red/hsa:7305%09red/hsa:3690%09red/hsa:5602%09r…
Insulin secretion	KEGG PATHWAY	hsa04911	32	85	0.000387417	0.0024761	157855|886|2776|115|114|117|148327|3651|84699|5582|6513|6514|482|6844|815|816|3782|2641|6804|779|10242|486|2695|481|11069|3783|3780|196883|27094|477|9699|478	http://www.genome.jp/kegg-bin/show_pathway?hsa04911/hsa:5582%09red/hsa:11069%09red/hsa:486%09red/hsa:481%09red/hsa:482%09red/hsa:886%09red/hsa:157855%09red/hsa:27094%09red/hsa:196883%09red/hsa:10242%09red/hsa:3651%09red/hsa:779%09red/hsa:114%09red/hsa:2641%09red/hsa:6844%09red/hsa:9699%09red/hsa:478%09red/hsa:477%09red/hsa:6804%09red/hsa:2695%09red/hsa:2776%09red/hsa:816%09red/hsa:148327%09red/hs…
Phagosome	KEGG PATHWAY	hsa04145	49	155	0.000433292	0.00271038	23673|7280|4360|1536|7037|113457|10382|10381|8685|3673|7058|4688|3122|2209|3127|7099|2215|84617|653361|83547|81027|4842|10332|653509|112714|1311|79861|9103|245973|245972|3133|6441|7846|729238|347688|7277|948|2214|7278|347733|3113|27035|7060|3690|50617|4481|81035|3111|4973	http://www.genome.jp/kegg-bin/show_pathway?hsa04145/hsa:4688%09red/hsa:7037%09red/hsa:347688%09red/hsa:1311%09red/hsa:948%09red/hsa:50617%09red/hsa:27035%09red/hsa:245973%09red/hsa:245972%09red/hsa:653509%09red/hsa:81027%09red/hsa:7099%09red/hsa:83547%09red/hsa:2215%09red/hsa:2214%09red/hsa:3690%09red/hsa:6441%09red/hsa:3122%09red/hsa:4360%09red/hsa:7058%09red/hsa:84617%09red/hsa:3127%09red/hsa:2…
Tyrosine metabolism	KEGG PATHWAY	hsa00350	18	35	0.000452326	0.00277049	4282|1644|4129|7306|7173|8639|316|7054|5409|124|218|126|127|6898|259307|3081|222|125	http://www.genome.jp/kegg-bin/show_pathway?hsa00350/hsa:218%09red/hsa:4129%09red/hsa:316%09red/hsa:222%09red/hsa:259307%09red/hsa:8639%09red/hsa:3081%09red/hsa:6898%09red/hsa:5409%09red/hsa:7054%09red/hsa:1644%09red/hsa:124%09red/hsa:7306%09red/hsa:7173%09red/hsa:126%09red/hsa:127%09red/hsa:4282%09red/hsa:125%09red
Cholinergic synapse	KEGG PATHWAY	hsa04725	38	111	0.000538501	0.00319923	1128|23533|1141|1143|5295|60482|2776|2788|115|114|148327|6572|84699|2786|5582|43|815|816|3761|774|3763|1137|773|2784|1132|779|2353|8973|3786|51764|3785|1129|196883|56479|1103|2792|2793|2791	http://www.genome.jp/kegg-bin/show_pathway?hsa04725/hsa:1143%09red/hsa:5582%09red/hsa:1141%09red/hsa:2791%09red/hsa:2792%09red/hsa:2793%09red/hsa:1137%09red/hsa:1132%09red/hsa:60482%09red/hsa:56479%09red/hsa:196883%09red/hsa:43%09red/hsa:773%09red/hsa:2788%09red/hsa:3786%09red/hsa:774%09red/hsa:779%09red/hsa:114%09red/hsa:2786%09red/hsa:5295%09red/hsa:1128%09red/hsa:1129%09red/hsa:51764%09red/hsa…
Drug metabolism - other enzymes	KEGG PATHWAY	hsa00983	21	46	0.000544086	0.00319923	978|7083|10720|54490|3251|7371|7363|54659|7365|1548|1066|54575|54576|54577|7364|7366|54658|10941|7498|54578|79799	http://www.genome.jp/kegg-bin/show_pathway?hsa00983/hsa:7083%09red/hsa:54490%09red/hsa:54658%09red/hsa:7366%09red/hsa:7364%09red/hsa:7365%09red/hsa:978%09red/hsa:54659%09red/hsa:54575%09red/hsa:1066%09red/hsa:7371%09red/hsa:10941%09red/hsa:1548%09red/hsa:54577%09red/hsa:3251%09red/hsa:54576%09red/hsa:54578%09red/hsa:7363%09red/hsa:7498%09red/hsa:79799%09red/hsa:10720%09red
HTLV-I infection	KEGG PATHWAY	hsa05166	72	259	0.000589899	0.00339568	23533|7048|5111|4085|7483|1029|5295|5155|701|115|11200|5423|1870|1871|991|8326|3725|8322|6688|3111|7015|80326|3122|6513|3127|3559|4603|1111|7479|2648|4792|7475|7471|1030|7473|2114|196883|7476|7042|9133|894|51384|467|4215|3718|4776|7484|11211|4772|7480|3133|7482|1869|22808|4605|1959|1958|9232|7538|2113|114|3683|89780|5427|3569|3113|387332|2353|7481|6237|8850|4488	http://www.genome.jp/kegg-bin/show_pathway?hsa05166/hsa:11211%09red/hsa:7538%09red/hsa:4085%09red/hsa:701%09red/hsa:1959%09red/hsa:3725%09red/hsa:7042%09red/hsa:5155%09red/hsa:467%09red/hsa:4605%09red/hsa:7476%09red/hsa:2353%09red/hsa:7475%09red/hsa:1030%09red/hsa:7473%09red/hsa:1111%09red/hsa:7471%09red/hsa:6237%09red/hsa:8850%09red/hsa:4776%09red/hsa:89780%09red/hsa:3569%09red/hsa:3113%09red/hs…
Arginine and proline metabolism	KEGG PATHWAY	hsa00330	22	50	0.000600596	0.00339568	217|2593|113451|283208|548596|26|58510|1610|219|84735|1159|1158|4129|383|384|54498|65263|5832|5831|79814|4842|4953	http://www.genome.jp/kegg-bin/show_pathway?hsa00330/hsa:54498%09red/hsa:79814%09red/hsa:219%09red/hsa:4129%09red/hsa:217%09red/hsa:1159%09red/hsa:1158%09red/hsa:26%09red/hsa:1610%09red/hsa:283208%09red/hsa:383%09red/hsa:384%09red/hsa:548596%09red/hsa:4953%09red/hsa:65263%09red/hsa:84735%09red/hsa:5831%09red/hsa:5832%09red/hsa:58510%09red/hsa:113451%09red/hsa:2593%09red/hsa:4842%09red
Tryptophan metabolism	KEGG PATHWAY	hsa00380	19	40	0.000676688	0.00375371	847|169355|1544|8942|15|6999|130013|11185|1644|26|121278|316|4129|8564|217|259307|219|55753|1543	http://www.genome.jp/kegg-bin/show_pathway?hsa00380/hsa:316%09red/hsa:26%09red/hsa:8564%09red/hsa:219%09red/hsa:259307%09red/hsa:11185%09red/hsa:15%09red/hsa:6999%09red/hsa:1544%09red/hsa:847%09red/hsa:169355%09red/hsa:8942%09red/hsa:55753%09red/hsa:1644%09red/hsa:130013%09red/hsa:1543%09red/hsa:4129%09red/hsa:121278%09red/hsa:217%09red
Amphetamine addiction	KEGG PATHWAY	hsa05031	26	67	0.000914316	0.00497795	5173|51806|2906|2902|6531|116444|148327|84699|4129|6571|163688|7054|810|815|816|6804|5582|3725|2903|23237|1644|2891|2890|2893|2353|2354	http://www.genome.jp/kegg-bin/show_pathway?hsa05031/hsa:5582%09red/hsa:116444%09red/hsa:3725%09red/hsa:23237%09red/hsa:2906%09red/hsa:4129%09red/hsa:2903%09red/hsa:2902%09red/hsa:7054%09red/hsa:163688%09red/hsa:2353%09red/hsa:2354%09red/hsa:5173%09red/hsa:2893%09red/hsa:2891%09red/hsa:2890%09red/hsa:51806%09red/hsa:6804%09red/hsa:1644%09red/hsa:816%09red/hsa:148327%09red/hsa:815%09red/hsa:810%09r…
Thyroid hormone synthesis	KEGG PATHWAY	hsa04918	27	71	0.000940483	0.00501857	5172|1081|2776|115|114|7173|486|148327|84699|5582|389434|196883|405753|9601|2877|2936|2878|6528|482|481|7253|493869|477|478|50506|432|433	http://www.genome.jp/kegg-bin/show_pathway?hsa04918/hsa:9601%09red/hsa:5582%09red/hsa:486%09red/hsa:481%09red/hsa:482%09red/hsa:389434%09red/hsa:50506%09red/hsa:196883%09red/hsa:6528%09red/hsa:5172%09red/hsa:432%09red/hsa:433%09red/hsa:1081%09red/hsa:405753%09red/hsa:114%09red/hsa:478%09red/hsa:477%09red/hsa:7253%09red/hsa:2936%09red/hsa:2776%09red/hsa:2877%09red/hsa:148327%09red/hsa:7173%09red/h…
Adrenergic signaling in cardiomyocytes	KEGG PATHWAY	hsa04261	46	149	0.000955918	0.00501857	23533|153|154|51806|3753|5295|2776|115|114|5522|10369|4634|59285|59284|148327|491|59283|84699|163688|7134|186|7137|185|4633|6330|815|816|477|146|784|9254|779|148|810|4624|4625|486|482|481|11069|785|196883|27091|6331|6332|478	http://www.genome.jp/kegg-bin/show_pathway?hsa04261/hsa:7134%09red/hsa:154%09red/hsa:153%09red/hsa:11069%09red/hsa:486%09red/hsa:481%09red/hsa:482%09red/hsa:148%09red/hsa:4633%09red/hsa:785%09red/hsa:4634%09red/hsa:27091%09red/hsa:196883%09red/hsa:163688%09red/hsa:146%09red/hsa:3753%09red/hsa:59283%09red/hsa:9254%09red/hsa:779%09red/hsa:5295%09red/hsa:59285%09red/hsa:59284%09red/hsa:491%09red/hsa…
Jak-STAT signaling pathway	KEGG PATHWAY	hsa04630	48	158	0.000998811	0.00515176	3593|23533|29949|3596|3595|64109|5295|338376|316|53342|56832|3589|1271|53833|58985|2056|3575|3458|3559|282617|282616|50604|2689|1441|1440|3977|282618|10401|894|116379|85480|3953|3952|53832|3718|51561|3456|9021|3563|5618|2273|7066|3568|3569|2670|59067|8835|2690	http://www.genome.jp/kegg-bin/show_pathway?hsa04630/hsa:3568%09red/hsa:3569%09red/hsa:2689%09red/hsa:3953%09red/hsa:3952%09red/hsa:3977%09red/hsa:2670%09red/hsa:64109%09red/hsa:3718%09red/hsa:316%09red/hsa:1441%09red/hsa:1440%09red/hsa:1271%09red/hsa:53342%09red/hsa:29949%09red/hsa:3595%09red/hsa:51561%09red/hsa:3458%09red/hsa:3593%09red/hsa:3456%09red/hsa:56832%09red/hsa:338376%09red/hsa:2273%09…
Malaria	KEGG PATHWAY	hsa05144	21	49	0.00103063	0.00522424	6403|7058|3569|6401|948|5175|3683|3458|7042|2995|7099|6347|1311|6383|1440|2532|3040|3043|7060|4233|3039	http://www.genome.jp/kegg-bin/show_pathway?hsa05144/hsa:6383%09red/hsa:3569%09red/hsa:3039%09red/hsa:3458%09red/hsa:6401%09red/hsa:2995%09red/hsa:1311%09red/hsa:7099%09red/hsa:3683%09red/hsa:948%09red/hsa:7060%09red/hsa:4233%09red/hsa:6347%09red/hsa:5175%09red/hsa:1440%09red/hsa:6403%09red/hsa:3043%09red/hsa:3040%09red/hsa:7058%09red/hsa:2532%09red/hsa:7042%09red
Pancreatic secretion	KEGG PATHWAY	hsa04972	33	96	0.00113624	0.00566196	886|1080|50487|2776|115|114|5645|5644|5646|5319|5582|1811|1056|491|196883|26279|51032|1359|8399|1179|22802|5322|487|486|482|481|5407|391013|64600|477|1361|478|683	http://www.genome.jp/kegg-bin/show_pathway?hsa04972/hsa:5322%09red/hsa:50487%09red/hsa:1359%09red/hsa:8399%09red/hsa:26279%09red/hsa:487%09red/hsa:486%09red/hsa:481%09red/hsa:482%09red/hsa:64600%09red/hsa:886%09red/hsa:1811%09red/hsa:683%09red/hsa:5582%09red/hsa:1179%09red/hsa:5319%09red/hsa:196883%09red/hsa:5646%09red/hsa:5645%09red/hsa:5644%09red/hsa:1056%09red/hsa:1080%09red/hsa:1361%09red/hsa…
Carbohydrate digestion and absorption	KEGG PATHWAY	hsa04973	20	46	0.00117033	0.0057346	6518|23533|93432|3938|83756|57818|5295|6514|3101|80201|6476|8972|2538|477|277|346562|486|478|482|481	http://www.genome.jp/kegg-bin/show_pathway?hsa04973/hsa:2538%09red/hsa:6518%09red/hsa:23533%09red/hsa:478%09red/hsa:477%09red/hsa:93432%09red/hsa:6476%09red/hsa:80201%09red/hsa:5295%09red/hsa:6514%09red/hsa:8972%09red/hsa:346562%09red/hsa:486%09red/hsa:83756%09red/hsa:482%09red/hsa:277%09red/hsa:3938%09red/hsa:57818%09red/hsa:481%09red/hsa:3101%09red
Linoleic acid metabolism	KEGG PATHWAY	hsa00591	15	29	0.00126241	0.0060844	1544|8399|1557|1559|50487|5319|391013|64600|246|5322|5321|255189|1571|283748|26279	http://www.genome.jp/kegg-bin/show_pathway?hsa00591/hsa:5319%09red/hsa:5321%09red/hsa:5322%09red/hsa:246%09red/hsa:8399%09red/hsa:50487%09red/hsa:391013%09red/hsa:255189%09red/hsa:26279%09red/hsa:1571%09red/hsa:1559%09red/hsa:1557%09red/hsa:283748%09red/hsa:64600%09red/hsa:1544%09red
Glycine, serine and threonine metabolism	KEGG PATHWAY	hsa00260	18	40	0.00149642	0.00700283	4129|29968|23464|2731|29958|2593|5723|875|8639|10993|1610|1491|64902|6472|212|189|102724560|635	http://www.genome.jp/kegg-bin/show_pathway?hsa00260/hsa:23464%09red/hsa:2593%09red/hsa:1610%09red/hsa:8639%09red/hsa:10993%09red/hsa:875%09red/hsa:635%09red/hsa:4129%09red/hsa:189%09red/hsa:6472%09red/hsa:29968%09red/hsa:2731%09red/hsa:102724560%09red/hsa:212%09red/hsa:5723%09red/hsa:29958%09red/hsa:64902%09red/hsa:1491%09red
Inflammatory mediator regulation of TRP channels	KEGG PATHWAY	hsa04750	33	98	0.00150061	0.00700283	51393|23533|51802|51806|5295|2776|115|114|5588|5602|8989|5608|5582|5583|5581|79054|40|41|2150|283748|162514|810|815|816|5734|3357|5321|163688|3358|9311|7442|196883|255189	http://www.genome.jp/kegg-bin/show_pathway?hsa04750/hsa:9311%09red/hsa:5321%09red/hsa:5582%09red/hsa:5583%09red/hsa:5588%09red/hsa:255189%09red/hsa:5581%09red/hsa:162514%09red/hsa:8989%09red/hsa:3357%09red/hsa:5602%09red/hsa:196883%09red/hsa:40%09red/hsa:41%09red/hsa:163688%09red/hsa:3358%09red/hsa:5608%09red/hsa:2150%09red/hsa:5295%09red/hsa:51802%09red/hsa:51806%09red/hsa:7442%09red/hsa:23533%0…
Arrhythmogenic right ventricular cardiomyopathy (ARVC)	KEGG PATHWAY	hsa05412	27	74	0.00153521	0.00705237	88|89|10369|59284|59285|3673|59283|1832|5318|3690|3691|3696|1674|8516|8515|9254|779|22801|6445|6442|1496|784|785|1829|27091|2697|1000	http://www.genome.jp/kegg-bin/show_pathway?hsa05412/hsa:9254%09red/hsa:1832%09red/hsa:1674%09red/hsa:784%09red/hsa:785%09red/hsa:27091%09red/hsa:3696%09red/hsa:5318%09red/hsa:3690%09red/hsa:3691%09red/hsa:6442%09red/hsa:88%09red/hsa:6445%09red/hsa:8515%09red/hsa:8516%09red/hsa:3673%09red/hsa:59283%09red/hsa:779%09red/hsa:59285%09red/hsa:59284%09red/hsa:10369%09red/hsa:1000%09red/hsa:2697%09red/hs…
Glycolysis / Gluconeogenesis	KEGG PATHWAY	hsa00010	25	67	0.00175714	0.00794768	217|2597|126|218|219|5214|2821|2203|5313|26330|3101|80201|3939|124|125|229|127|226|222|5105|7167|57818|2538|2027|2023	http://www.genome.jp/kegg-bin/show_pathway?hsa00010/hsa:2538%09red/hsa:5105%09red/hsa:218%09red/hsa:219%09red/hsa:3939%09red/hsa:2821%09red/hsa:26330%09red/hsa:217%09red/hsa:2023%09red/hsa:2027%09red/hsa:80201%09red/hsa:5214%09red/hsa:7167%09red/hsa:126%09red/hsa:127%09red/hsa:5313%09red/hsa:125%09red/hsa:226%09red/hsa:222%09red/hsa:229%09red/hsa:2597%09red/hsa:124%09red/hsa:3101%09red/hsa:57818%…
Hypertrophic cardiomyopathy (HCM)	KEGG PATHWAY	hsa05410	29	83	0.00179538	0.0079976	4634|4633|10369|3673|59285|59284|7134|59283|1636|3690|3691|3696|5563|7137|1674|8516|8515|9254|779|22801|6445|4624|4625|7042|784|785|3569|27091|6442	http://www.genome.jp/kegg-bin/show_pathway?hsa05410/hsa:3569%09red/hsa:9254%09red/hsa:22801%09red/hsa:1674%09red/hsa:1636%09red/hsa:4633%09red/hsa:785%09red/hsa:4634%09red/hsa:27091%09red/hsa:3696%09red/hsa:3690%09red/hsa:3691%09red/hsa:6442%09red/hsa:6445%09red/hsa:7042%09red/hsa:8515%09red/hsa:8516%09red/hsa:3673%09red/hsa:59283%09red/hsa:779%09red/hsa:59285%09red/hsa:59284%09red/hsa:10369%09re…
Melanogenesis	KEGG PATHWAY	hsa04916	33	100	0.00196224	0.00861044	51806|2776|115|114|1910|1906|7475|148327|8322|84699|8326|4286|7479|810|7471|7473|815|816|163688|51384|7484|11211|7481|7480|7483|7482|5582|4157|89780|196883|7476|80326|7306	http://www.genome.jp/kegg-bin/show_pathway?hsa04916/hsa:11211%09red/hsa:5582%09red/hsa:89780%09red/hsa:4286%09red/hsa:1910%09red/hsa:7476%09red/hsa:7475%09red/hsa:7473%09red/hsa:7471%09red/hsa:80326%09red/hsa:7479%09red/hsa:7306%09red/hsa:196883%09red/hsa:163688%09red/hsa:51384%09red/hsa:115%09red/hsa:114%09red/hsa:51806%09red/hsa:8322%09red/hsa:8326%09red/hsa:2776%09red/hsa:4157%09red/hsa:816%09…
ABC transporters	KEGG PATHWAY	hsa02010	19	45	0.00200406	0.0086646	24|23460|26154|10350|21|10058|5244|1080|5243|85320|9429|10349|8714|1244|64241|8647|9619|23457|10351	http://www.genome.jp/kegg-bin/show_pathway?hsa02010/hsa:10058%09red/hsa:10350%09red/hsa:21%09red/hsa:1080%09red/hsa:24%09red/hsa:8647%09red/hsa:10349%09red/hsa:9619%09red/hsa:64241%09red/hsa:5244%09red/hsa:5243%09red/hsa:26154%09red/hsa:1244%09red/hsa:9429%09red/hsa:23460%09red/hsa:10351%09red/hsa:8714%09red/hsa:85320%09red/hsa:23457%09red
Chemokine signaling pathway	KEGG PATHWAY	hsa04062	53	187	0.00203825	0.00868471	23533|5196|2921|2920|5295|3718|115|114|6387|5058|5473|10235|6370|10344|6369|2784|2786|3579|6347|6346|3577|58191|2788|1524|2268|6368|2869|653361|6362|6360|196883|6364|408|1237|1232|4283|3627|53358|10563|6363|9547|3055|4792|6011|6354|57580|6358|51764|2792|2793|6372|2791|5197	http://www.genome.jp/kegg-bin/show_pathway?hsa04062/hsa:1232%09red/hsa:1237%09red/hsa:5295%09red/hsa:2791%09red/hsa:2792%09red/hsa:2793%09red/hsa:3627%09red/hsa:3718%09red/hsa:653361%09red/hsa:408%09red/hsa:1524%09red/hsa:6387%09red/hsa:6368%09red/hsa:2921%09red/hsa:2920%09red/hsa:6364%09red/hsa:6360%09red/hsa:6363%09red/hsa:6362%09red/hsa:6347%09red/hsa:6346%09red/hsa:6011%09red/hsa:5473%09red/h…
Cocaine addiction	KEGG PATHWAY	hsa05030	20	49	0.00212672	0.00893221	5173|84699|4129|2913|627|2906|1813|1644|2891|7054|2903|6571|6531|2902|3725|116444|148327|8787|8851|2354	http://www.genome.jp/kegg-bin/show_pathway?hsa05030/hsa:1813%09red/hsa:1644%09red/hsa:627%09red/hsa:116444%09red/hsa:148327%09red/hsa:8787%09red/hsa:3725%09red/hsa:2902%09red/hsa:2891%09red/hsa:2354%09red/hsa:7054%09red/hsa:8851%09red/hsa:6531%09red/hsa:2903%09red/hsa:6571%09red/hsa:2913%09red/hsa:2906%09red/hsa:4129%09red/hsa:5173%09red/hsa:84699%09red
Rap1 signaling pathway	KEGG PATHWAY	hsa04015	58	211	0.0023201	0.00960716	2903|23533|9732|51806|2324|5295|5155|64411|2776|115|114|5881|1268|10235|22808|26291|9223|5608|7010|5587|5582|1813|3690|1943|51196|1946|1944|1945|84612|2249|9002|810|2263|2247|196883|2264|5028|1950|163688|4233|2255|26281|11069|2277|5228|5217|3683|51378|375189|284|9965|2259|2902|2256|6237|2253|2357|2250	http://www.genome.jp/kegg-bin/show_pathway?hsa04015/hsa:5587%09red/hsa:5217%09red/hsa:5582%09red/hsa:11069%09red/hsa:5028%09red/hsa:810%09red/hsa:196883%09red/hsa:2903%09red/hsa:2277%09red/hsa:1813%09red/hsa:2259%09red/hsa:9965%09red/hsa:6237%09red/hsa:2256%09red/hsa:2250%09red/hsa:2253%09red/hsa:5881%09red/hsa:114%09red/hsa:1950%09red/hsa:3690%09red/hsa:26291%09red/hsa:7010%09red/hsa:1944%09red/…
Aldosterone synthesis and secretion	KEGG PATHWAY	hsa04925	28	81	0.00241504	0.00986143	3949|3777|51806|2776|115|114|5138|3164|148327|5587|1589|5582|5581|185|810|815|816|51305|4881|779|163688|3284|3283|4158|84699|196883|8913|8911	http://www.genome.jp/kegg-bin/show_pathway?hsa04925/hsa:5587%09red/hsa:5581%09red/hsa:5582%09red/hsa:4881%09red/hsa:51305%09red/hsa:3164%09red/hsa:1589%09red/hsa:196883%09red/hsa:3777%09red/hsa:5138%09red/hsa:779%09red/hsa:3949%09red/hsa:8911%09red/hsa:51806%09red/hsa:185%09red/hsa:163688%09red/hsa:2776%09red/hsa:4158%09red/hsa:148327%09red/hsa:815%09red/hsa:810%09red/hsa:816%09red/hsa:115%09red/…
Dilated cardiomyopathy	KEGG PATHWAY	hsa05414	30	90	0.00270634	0.0108995	153|4633|114|10369|4634|59285|59284|7134|59283|3690|3691|3696|7137|1674|196883|8516|8515|9254|779|22801|6445|6442|4625|7042|115|784|785|27091|3673|4624	http://www.genome.jp/kegg-bin/show_pathway?hsa05414/hsa:153%09red/hsa:22801%09red/hsa:1674%09red/hsa:4633%09red/hsa:785%09red/hsa:4634%09red/hsa:27091%09red/hsa:3696%09red/hsa:3690%09red/hsa:196883%09red/hsa:6442%09red/hsa:6445%09red/hsa:8515%09red/hsa:8516%09red/hsa:3673%09red/hsa:59283%09red/hsa:9254%09red/hsa:779%09red/hsa:3691%09red/hsa:59285%09red/hsa:59284%09red/hsa:10369%09red/hsa:7137%09r…
Gap junction	KEGG PATHWAY	hsa04540	29	88	0.00360191	0.0143103	153|7280|983|5155|113457|2776|115|114|10382|10381|79861|5582|1813|3358|84617|81027|196883|112714|3357|1950|7846|2977|347688|5593|5592|7277|7278|347733|2697	http://www.genome.jp/kegg-bin/show_pathway?hsa04540/hsa:983%09red/hsa:5582%09red/hsa:153%09red/hsa:112714%09red/hsa:84617%09red/hsa:113457%09red/hsa:1813%09red/hsa:81027%09red/hsa:1950%09red/hsa:3357%09red/hsa:196883%09red/hsa:3358%09red/hsa:7280%09red/hsa:5155%09red/hsa:5593%09red/hsa:5592%09red/hsa:79861%09red/hsa:10381%09red/hsa:10382%09red/hsa:7278%09red/hsa:2697%09red/hsa:2776%09red/hsa:3477…
Glutamatergic synapse	KEGG PATHWAY	hsa04724	35	114	0.00387707	0.0151981	2903|2902|2901|2900|2906|2776|115|114|2893|116444|2784|2786|5582|6511|6512|2788|10991|196883|2913|2914|773|5321|283748|2899|2898|2897|2891|2890|6505|51764|85358|2792|2793|255189|2791	http://www.genome.jp/kegg-bin/show_pathway?hsa04724/hsa:5321%09red/hsa:5582%09red/hsa:116444%09red/hsa:2791%09red/hsa:2792%09red/hsa:2793%09red/hsa:255189%09red/hsa:2906%09red/hsa:2901%09red/hsa:2900%09red/hsa:2903%09red/hsa:2902%09red/hsa:6505%09red/hsa:196883%09red/hsa:773%09red/hsa:2788%09red/hsa:2899%09red/hsa:2898%09red/hsa:2897%09red/hsa:2893%09red/hsa:2786%09red/hsa:2891%09red/hsa:2784%09r…
Phenylalanine metabolism	KEGG PATHWAY	hsa00360	10	17	0.00405923	0.0157028	4282|1644|4129|8639|218|10249|6898|259307|222|5053	http://www.genome.jp/kegg-bin/show_pathway?hsa00360/hsa:1644%09red/hsa:222%09red/hsa:259307%09red/hsa:4129%09red/hsa:6898%09red/hsa:218%09red/hsa:10249%09red/hsa:5053%09red/hsa:8639%09red/hsa:4282%09red
Staphylococcus aureus infection	KEGG PATHWAY	hsa05150	21	57	0.00442539	0.0168969	3683|2215|6404|2214|3122|2209|629|714|3113|9103|6403|712|713|5648|2358|3111|1828|1675|2357|728|3127	http://www.genome.jp/kegg-bin/show_pathway?hsa05150/hsa:6404%09red/hsa:629%09red/hsa:712%09red/hsa:713%09red/hsa:1828%09red/hsa:3127%09red/hsa:3683%09red/hsa:6403%09red/hsa:2357%09red/hsa:2358%09red/hsa:3113%09red/hsa:5648%09red/hsa:728%09red/hsa:2214%09red/hsa:3111%09red/hsa:2209%09red/hsa:2215%09red/hsa:3122%09red/hsa:1675%09red/hsa:714%09red/hsa:9103%09red
Proteoglycans in cancer	KEGG PATHWAY	hsa05205	55	205	0.00449155	0.0169297	3593|23533|51196|4318|117581|2719|5058|6383|3673|8326|7042|8322|857|5582|3690|2549|1839|858|859|7099|7479|1634|7471|2247|815|816|286|7291|5295|3481|7078|60495|7023|7484|11211|7481|7480|7483|7482|22808|23624|4233|6237|5328|3316|7473|51384|7448|3549|7475|7476|89780|80326|2064|2066	http://www.genome.jp/kegg-bin/show_pathway?hsa05205/hsa:11211%09red/hsa:815%09red/hsa:5582%09red/hsa:3549%09red/hsa:3481%09red/hsa:5328%09red/hsa:117581%09red/hsa:7476%09red/hsa:7078%09red/hsa:7475%09red/hsa:1839%09red/hsa:3593%09red/hsa:7471%09red/hsa:6237%09red/hsa:7099%09red/hsa:1634%09red/hsa:89780%09red/hsa:5058%09red/hsa:7479%09red/hsa:2066%09red/hsa:2064%09red/hsa:2549%09red/hsa:286%09red/…
Porphyrin and chlorophyll metabolism	KEGG PATHWAY	hsa00860	17	42	0.00473432	0.0176189	212|54490|54658|7364|79799|7363|54659|7365|7366|10720|54575|54576|54577|3145|1356|10941|54578	http://www.genome.jp/kegg-bin/show_pathway?hsa00860/hsa:54490%09red/hsa:1356%09red/hsa:7366%09red/hsa:7364%09red/hsa:7363%09red/hsa:54659%09red/hsa:7365%09red/hsa:54658%09red/hsa:3145%09red/hsa:10941%09red/hsa:54576%09red/hsa:54577%09red/hsa:54575%09red/hsa:54578%09red/hsa:212%09red/hsa:79799%09red/hsa:10720%09red
HIF-1 signaling pathway	KEGG PATHWAY	hsa04066	32	103	0.00482383	0.0177276	23533|2597|5295|112399|7018|7037|1906|7010|253314|5582|2056|3458|6513|3101|80201|7099|815|816|5163|3939|1950|226|1978|51378|3569|27035|284|1536|2027|2023|2064|7076	http://www.genome.jp/kegg-bin/show_pathway?hsa04066/hsa:3569%09red/hsa:5582%09red/hsa:7076%09red/hsa:27035%09red/hsa:3939%09red/hsa:1978%09red/hsa:3458%09red/hsa:2027%09red/hsa:7099%09red/hsa:80201%09red/hsa:112399%09red/hsa:7018%09red/hsa:2064%09red/hsa:1950%09red/hsa:284%09red/hsa:7010%09red/hsa:7037%09red/hsa:3101%09red/hsa:226%09red/hsa:2023%09red/hsa:5295%09red/hsa:253314%09red/hsa:51378%09r…
Cardiac muscle contraction	KEGG PATHWAY	hsa04260	26	78	0.00498987	0.0181114	1346|4633|10369|4634|59285|59284|7134|341947|125965|7137|170712|1339|9254|779|4624|4625|486|482|481|784|785|59283|27091|477|478|84701	http://www.genome.jp/kegg-bin/show_pathway?hsa04260/hsa:9254%09red/hsa:486%09red/hsa:481%09red/hsa:84701%09red/hsa:482%09red/hsa:1339%09red/hsa:4633%09red/hsa:785%09red/hsa:4634%09red/hsa:27091%09red/hsa:125965%09red/hsa:341947%09red/hsa:779%09red/hsa:1346%09red/hsa:59283%09red/hsa:170712%09red/hsa:59285%09red/hsa:59284%09red/hsa:478%09red/hsa:10369%09red/hsa:477%09red/hsa:7137%09red/hsa:7134%09r…
Ovarian steroidogenesis	KEGG PATHWAY	hsa04913	19	50	0.00506123	0.0181464	3949|1588|1543|2488|255189|1586|1081|115|114|3973|3972|240|5321|3294|8644|3284|3283|196883|283748	http://www.genome.jp/kegg-bin/show_pathway?hsa04913/hsa:1588%09red/hsa:3294%09red/hsa:8644%09red/hsa:5321%09red/hsa:3284%09red/hsa:3949%09red/hsa:3973%09red/hsa:3972%09red/hsa:255189%09red/hsa:114%09red/hsa:283748%09red/hsa:3283%09red/hsa:115%09red/hsa:196883%09red/hsa:2488%09red/hsa:1081%09red/hsa:240%09red/hsa:1586%09red/hsa:1543%09red
Alanine, aspartate and glutamate metabolism	KEGG PATHWAY	hsa00250	15	35	0.00512856	0.0181662	339983|122622|2875|790|443|440|2673|2571|1373|8528|64902|5471|84706|259307|189	http://www.genome.jp/kegg-bin/show_pathway?hsa00250/hsa:122622%09red/hsa:2875%09red/hsa:2571%09red/hsa:5471%09red/hsa:259307%09red/hsa:339983%09red/hsa:1373%09red/hsa:2673%09red/hsa:189%09red/hsa:84706%09red/hsa:8528%09red/hsa:440%09red/hsa:790%09red/hsa:443%09red/hsa:64902%09red
Rheumatoid arthritis	KEGG PATHWAY	hsa05323	29	91	0.00529253	0.0185238	8600|8741|6387|7010|6347|3122|3458|3127|7099|284|6364|4312|4314|3605|3589|245973|245972|51561|7042|3725|8792|3683|54|3569|3113|3111|50617|2353|6372	http://www.genome.jp/kegg-bin/show_pathway?hsa05323/hsa:3569%09red/hsa:3605%09red/hsa:8792%09red/hsa:3725%09red/hsa:50617%09red/hsa:245973%09red/hsa:245972%09red/hsa:51561%09red/hsa:6387%09red/hsa:7099%09red/hsa:6347%09red/hsa:284%09red/hsa:7010%09red/hsa:3122%09red/hsa:2353%09red/hsa:8600%09red/hsa:3127%09red/hsa:8741%09red/hsa:3458%09red/hsa:54%09red/hsa:4312%09red/hsa:3683%09red/hsa:3589%09red…
Tight junction	KEGG PATHWAY	hsa04530	40	139	0.00539588	0.0186634	5010|9074|9075|4626|9071|4633|4628|88|89|4629|154810|9223|58494|5582|5583|5581|5588|2037|84612|83700|51208|5865|23136|57477|100132463|4620|4622|4624|4625|1496|10398|22808|9080|7122|23562|5522|1364|1365|6237|150084	http://www.genome.jp/kegg-bin/show_pathway?hsa04530/hsa:58494%09red/hsa:5581%09red/hsa:5582%09red/hsa:5583%09red/hsa:5588%09red/hsa:9080%09red/hsa:57477%09red/hsa:23562%09red/hsa:5865%09red/hsa:10398%09red/hsa:51208%09red/hsa:6237%09red/hsa:4633%09red/hsa:7122%09red/hsa:88%09red/hsa:89%09red/hsa:9223%09red/hsa:9071%09red/hsa:23136%09red/hsa:9074%09red/hsa:9075%09red/hsa:1364%09red/hsa:1365%09red/…
Amoebiasis	KEGG PATHWAY	hsa05146	31	100	0.00561115	0.0191823	3593|23533|284217|5295|2776|88|89|5275|5582|5273|3458|7099|731|733|732|1278|10319|3914|3913|1277|383|384|7042|1285|1286|1281|3569|6317|6318|1511|4583	http://www.genome.jp/kegg-bin/show_pathway?hsa05146/hsa:3569%09red/hsa:5582%09red/hsa:3913%09red/hsa:3914%09red/hsa:1277%09red/hsa:1511%09red/hsa:1278%09red/hsa:4583%09red/hsa:5273%09red/hsa:3458%09red/hsa:3593%09red/hsa:5275%09red/hsa:7099%09red/hsa:383%09red/hsa:88%09red/hsa:89%09red/hsa:384%09red/hsa:5295%09red/hsa:733%09red/hsa:732%09red/hsa:731%09red/hsa:1286%09red/hsa:1285%09red/hsa:23533%0…
Regulation of actin cytoskeleton	KEGG PATHWAY	hsa04810	56	215	0.00689433	0.0232981	1128|23533|91807|9459|1129|5295|5155|4633|4628|5881|89|5058|3673|26291|4638|9965|3690|3691|1073|3696|128239|2249|1132|2263|2247|57144|2264|8516|8515|5063|8395|89846|106821730|22801|3071|1950|10398|22808|3645|6237|26281|88|5217|3683|375189|3687|56924|2147|85477|8936|2259|3984|2256|2255|2253|2250	http://www.genome.jp/kegg-bin/show_pathway?hsa04810/hsa:8395%09red/hsa:5063%09red/hsa:5217%09red/hsa:57144%09red/hsa:8516%09red/hsa:2253%09red/hsa:22801%09red/hsa:10398%09red/hsa:1132%09red/hsa:2249%09red/hsa:4638%09red/hsa:2259%09red/hsa:9965%09red/hsa:106821730%09red/hsa:2255%09red/hsa:4633%09red/hsa:1073%09red/hsa:2250%09red/hsa:2147%09red/hsa:128239%09red/hsa:5881%09red/hsa:85477%09red/hsa:19…
Mineral absorption	KEGG PATHWAY	hsa04978	19	52	0.00705592	0.0235732	6556|6550|261729|79901|481|1811|26872|4489|4496|477|55630|340024|7018|486|478|1181|482|4499|65010	http://www.genome.jp/kegg-bin/show_pathway?hsa04978/hsa:486%09red/hsa:1811%09red/hsa:481%09red/hsa:477%09red/hsa:482%09red/hsa:1181%09red/hsa:55630%09red/hsa:79901%09red/hsa:7018%09red/hsa:4489%09red/hsa:4499%09red/hsa:65010%09red/hsa:340024%09red/hsa:6556%09red/hsa:478%09red/hsa:4496%09red/hsa:26872%09red/hsa:6550%09red/hsa:261729%09red
Wnt signaling pathway	KEGG PATHWAY	hsa04310	40	143	0.00793662	0.0262176	11197|7482|5881|64321|8326|8322|5582|7479|85409|27121|85407|27123|7473|815|7476|25805|9350|894|4316|166336|51384|4776|7484|11211|7481|7480|7483|7471|3725|6424|6425|6423|89780|5602|7475|144165|816|22943|4772|80326	http://www.genome.jp/kegg-bin/show_pathway?hsa04310/hsa:11211%09red/hsa:5582%09red/hsa:89780%09red/hsa:3725%09red/hsa:6424%09red/hsa:144165%09red/hsa:7479%09red/hsa:25805%09red/hsa:7476%09red/hsa:7475%09red/hsa:7473%09red/hsa:7471%09red/hsa:80326%09red/hsa:6423%09red/hsa:4776%09red/hsa:4772%09red/hsa:6425%09red/hsa:5881%09red/hsa:5602%09red/hsa:51384%09red/hsa:894%09red/hsa:22943%09red/hsa:7480%0…
Ether lipid metabolism	KEGG PATHWAY	hsa00565	17	45	0.00811898	0.026522	7368|5319|8399|5168|133121|50487|85465|8612|64600|5322|8613|5321|255189|5050|391013|283748|26279	http://www.genome.jp/kegg-bin/show_pathway?hsa00565/hsa:5321%09red/hsa:5322%09red/hsa:391013%09red/hsa:8399%09red/hsa:50487%09red/hsa:7368%09red/hsa:133121%09red/hsa:255189%09red/hsa:26279%09red/hsa:5168%09red/hsa:85465%09red/hsa:283748%09red/hsa:5319%09red/hsa:5050%09red/hsa:64600%09red/hsa:8613%09red/hsa:8612%09red
Dopaminergic synapse	KEGG PATHWAY	hsa04728	37	130	0.00831764	0.0268724	2903|51806|5602|3800|2776|5522|6531|148327|84699|4129|6571|5582|3798|1813|2788|7054|6323|810|815|816|774|3762|3763|773|2784|2786|2353|163688|1644|2891|2890|2893|50632|51764|2792|2793|2791	http://www.genome.jp/kegg-bin/show_pathway?hsa04728/hsa:5582%09red/hsa:2791%09red/hsa:2792%09red/hsa:2793%09red/hsa:4129%09red/hsa:2903%09red/hsa:50632%09red/hsa:1813%09red/hsa:6571%09red/hsa:7054%09red/hsa:6323%09red/hsa:5602%09red/hsa:163688%09red/hsa:3798%09red/hsa:773%09red/hsa:2788%09red/hsa:2353%09red/hsa:774%09red/hsa:2893%09red/hsa:2786%09red/hsa:2891%09red/hsa:3800%09red/hsa:51806%09red/…
Proximal tubule bicarbonate reclamation	KEGG PATHWAY	hsa04964	11	23	0.00848392	0.0271117	6550|762|10991|1468|358|486|478|477|482|481|5105	http://www.genome.jp/kegg-bin/show_pathway?hsa04964/hsa:762%09red/hsa:482%09red/hsa:358%09red/hsa:5105%09red/hsa:10991%09red/hsa:486%09red/hsa:478%09red/hsa:1468%09red/hsa:481%09red/hsa:477%09red/hsa:6550%09red
Hematopoietic cell lineage	KEGG PATHWAY	hsa04640	27	88	0.0103129	0.0326022	945|7037|100133941|3673|3575|2056|951|2209|3127|3559|1441|1440|930|2815|4311|3589|1791|3690|2208|3563|3569|948|7066|3568|909|3122|947	http://www.genome.jp/kegg-bin/show_pathway?hsa04640/hsa:3568%09red/hsa:3569%09red/hsa:4311%09red/hsa:3563%09red/hsa:1441%09red/hsa:1440%09red/hsa:3589%09red/hsa:945%09red/hsa:947%09red/hsa:3673%09red/hsa:948%09red/hsa:3690%09red/hsa:7037%09red/hsa:3122%09red/hsa:7066%09red/hsa:3127%09red/hsa:909%09red/hsa:3559%09red/hsa:3575%09red/hsa:930%09red/hsa:2815%09red/hsa:951%09red/hsa:100133941%09red/hsa…
Histidine metabolism	KEGG PATHWAY	hsa00340	11	24	0.0107321	0.0335663	10841|26|217|3034|1644|4129|218|219|443|222|84735	http://www.genome.jp/kegg-bin/show_pathway?hsa00340/hsa:10841%09red/hsa:26%09red/hsa:222%09red/hsa:3034%09red/hsa:218%09red/hsa:219%09red/hsa:1644%09red/hsa:84735%09red/hsa:443%09red/hsa:4129%09red/hsa:217%09red
MAPK signaling pathway	KEGG PATHWAY	hsa04010	63	255	0.0111949	0.0346452	100506012|1326|2249|5058|5602|5155|22808|5881|10369|10235|23542|59285|26291|3164|5608|59283|4616|5582|9965|1850|1852|7042|7048|8911|3725|283748|2263|5923|115727|2247|2264|408|4215|774|777|2255|773|779|9254|59284|4772|1950|627|5321|3310|3727|255189|26281|784|785|84867|1843|4915|1846|2353|8913|23162|27091|2259|2256|6237|2253|2250	http://www.genome.jp/kegg-bin/show_pathway?hsa04010/hsa:2256%09red/hsa:5321%09red/hsa:5582%09red/hsa:2253%09red/hsa:3727%09red/hsa:3725%09red/hsa:9254%09red/hsa:255189%09red/hsa:23162%09red/hsa:627%09red/hsa:408%09red/hsa:5881%09red/hsa:2259%09red/hsa:5923%09red/hsa:9965%09red/hsa:23542%09red/hsa:6237%09red/hsa:100506012%09red/hsa:785%09red/hsa:2250%09red/hsa:4772%09red/hsa:3310%09red/hsa:3164%09…
PPAR signaling pathway	KEGG PATHWAY	hsa03320	23	72	0.0117881	0.0361012	23205|336|4023|79966|345|1582|1581|10580|2171|1375|2173|28965|4312|1593|5468|5105|11001|948|33|6258|51129|2167|4973	http://www.genome.jp/kegg-bin/show_pathway?hsa03320/hsa:1375%09red/hsa:5105%09red/hsa:336%09red/hsa:6258%09red/hsa:4023%09red/hsa:948%09red/hsa:10580%09red/hsa:2167%09red/hsa:1581%09red/hsa:1582%09red/hsa:28965%09red/hsa:4973%09red/hsa:79966%09red/hsa:51129%09red/hsa:23205%09red/hsa:345%09red/hsa:33%09red/hsa:4312%09red/hsa:2171%09red/hsa:2173%09red/hsa:1593%09red/hsa:5468%09red/hsa:11001%09red
Renin secretion	KEGG PATHWAY	hsa04924	21	64	0.0124366	0.0376944	51806|153|163688|154|1636|5734|4881|5153|134|779|5593|2776|183|117|22802|1179|810|185|5137|2977|358	http://www.genome.jp/kegg-bin/show_pathway?hsa04924/hsa:358%09red/hsa:2776%09red/hsa:5137%09red/hsa:5593%09red/hsa:1636%09red/hsa:779%09red/hsa:154%09red/hsa:153%09red/hsa:810%09red/hsa:2977%09red/hsa:22802%09red/hsa:4881%09red/hsa:134%09red/hsa:117%09red/hsa:51806%09red/hsa:5153%09red/hsa:163688%09red/hsa:183%09red/hsa:5734%09red/hsa:185%09red/hsa:1179%09red
Leukocyte transendothelial migration	KEGG PATHWAY	hsa04670	33	118	0.0148141	0.0444424	5010|23533|9074|9075|5175|9071|5295|4633|6387|89|27035|58494|5582|7070|83700|51208|653361|4318|100132463|90952|1496|10398|9080|7122|23562|11069|3683|88|4688|1536|1364|1365|1003	http://www.genome.jp/kegg-bin/show_pathway?hsa04670/hsa:4688%09red/hsa:58494%09red/hsa:5582%09red/hsa:9080%09red/hsa:11069%09red/hsa:27035%09red/hsa:7122%09red/hsa:23562%09red/hsa:10398%09red/hsa:51208%09red/hsa:6387%09red/hsa:7070%09red/hsa:90952%09red/hsa:5175%09red/hsa:88%09red/hsa:89%09red/hsa:9071%09red/hsa:9074%09red/hsa:9075%09red/hsa:1364%09red/hsa:1365%09red/hsa:5295%09red/hsa:5010%09red…
TGF-beta signaling pathway	KEGG PATHWAY	hsa04350	25	84	0.0175706	0.0521795	1875|10637|1634|3458|656|353500|25805|1030|659|4093|4092|4091|650|9372|3625|3626|7044|7042|268|7048|5308|3400|3399|8646|83729	http://www.genome.jp/kegg-bin/show_pathway?hsa04350/hsa:9372%09red/hsa:3626%09red/hsa:3625%09red/hsa:268%09red/hsa:10637%09red/hsa:25805%09red/hsa:4091%09red/hsa:3458%09red/hsa:656%09red/hsa:1634%09red/hsa:5308%09red/hsa:4092%09red/hsa:1875%09red/hsa:650%09red/hsa:8646%09red/hsa:659%09red/hsa:3399%09red/hsa:1030%09red/hsa:3400%09red/hsa:83729%09red/hsa:353500%09red/hsa:4093%09red/hsa:7044%09red/h…
Renin-angiotensin system	KEGG PATHWAY	hsa04614	10	23	0.0190999	0.0561538	4311|1359|1636|57486|1215|183|59272|186|185|1511	http://www.genome.jp/kegg-bin/show_pathway?hsa04614/hsa:59272%09red/hsa:57486%09red/hsa:1511%09red/hsa:1636%09red/hsa:1215%09red/hsa:4311%09red/hsa:1359%09red/hsa:183%09red/hsa:185%09red/hsa:186%09red
Basal cell carcinoma	KEGG PATHWAY	hsa05217	18	55	0.0200402	0.0583277	64399|7473|650|7479|51384|89780|7484|11211|7481|7480|7483|7482|7471|80326|8326|7475|7476|8322	http://www.genome.jp/kegg-bin/show_pathway?hsa05217/hsa:7476%09red/hsa:11211%09red/hsa:7475%09red/hsa:7473%09red/hsa:7480%09red/hsa:7471%09red/hsa:80326%09red/hsa:89780%09red/hsa:7479%09red/hsa:7484%09red/hsa:7483%09red/hsa:7482%09red/hsa:7481%09red/hsa:8322%09red/hsa:650%09red/hsa:64399%09red/hsa:8326%09red/hsa:51384%09red
Phototransduction	KEGG PATHWAY	hsa04744	11	27	0.0202361	0.0583277	6011|51806|163688|2779|5145|810|2978|2792|8787|1258|1259	http://www.genome.jp/kegg-bin/show_pathway?hsa04744/hsa:2978%09red/hsa:5145%09red/hsa:2792%09red/hsa:2779%09red/hsa:810%09red/hsa:6011%09red/hsa:51806%09red/hsa:1258%09red/hsa:1259%09red/hsa:163688%09red/hsa:8787%09red
Mucin type O-Glycan biosynthesis	KEGG PATHWAY	hsa00512	12	31	0.0209223	0.0591459	57452|442117|79623|9245|51809|192134|11226|374378|55808|114805|8693|51301	http://www.genome.jp/kegg-bin/show_pathway?hsa00512/hsa:51301%09red/hsa:442117%09red/hsa:192134%09red/hsa:114805%09red/hsa:79623%09red/hsa:9245%09red/hsa:11226%09red/hsa:8693%09red/hsa:57452%09red/hsa:51809%09red/hsa:374378%09red/hsa:55808%09red
Galactose metabolism	KEGG PATHWAY	hsa00052	12	31	0.0209223	0.0591459	93432|2582|57016|6476|80201|3101|2538|57818|8704|8972|5214|3938	http://www.genome.jp/kegg-bin/show_pathway?hsa00052/hsa:2538%09red/hsa:93432%09red/hsa:8972%09red/hsa:2582%09red/hsa:80201%09red/hsa:8704%09red/hsa:5214%09red/hsa:6476%09red/hsa:57016%09red/hsa:3938%09red/hsa:57818%09red/hsa:3101%09red
Glycerophospholipid metabolism	KEGG PATHWAY	hsa00564	27	95	0.0219437	0.0614425	50487|10162|85465|391013|9162|56895|5319|43|8613|8612|9468|26279|8399|2819|5322|5321|150763|283748|64850|162466|1607|64600|55224|1103|255189|10908|9926	http://www.genome.jp/kegg-bin/show_pathway?hsa00564/hsa:9162%09red/hsa:5321%09red/hsa:5322%09red/hsa:10162%09red/hsa:150763%09red/hsa:1607%09red/hsa:8399%09red/hsa:255189%09red/hsa:26279%09red/hsa:64600%09red/hsa:9468%09red/hsa:10908%09red/hsa:5319%09red/hsa:50487%09red/hsa:43%09red/hsa:64850%09red/hsa:391013%09red/hsa:56895%09red/hsa:1103%09red/hsa:9926%09red/hsa:2819%09red/hsa:162466%09red/hsa:…
Insulin resistance	KEGG PATHWAY	hsa04931	30	109	0.022839	0.0633459	23533|5295|5602|5506|148327|84699|5581|6513|6514|2673|5588|5563|1375|133522|28965|5770|9021|4792|5105|2998|5837|11001|11000|57761|948|32|3569|57818|2538|9882	http://www.genome.jp/kegg-bin/show_pathway?hsa04931/hsa:2538%09red/hsa:3569%09red/hsa:5581%09red/hsa:2673%09red/hsa:1375%09red/hsa:5588%09red/hsa:5105%09red/hsa:57761%09red/hsa:32%09red/hsa:948%09red/hsa:5602%09red/hsa:28965%09red/hsa:2998%09red/hsa:4792%09red/hsa:5295%09red/hsa:148327%09red/hsa:9882%09red/hsa:23533%09red/hsa:5837%09red/hsa:6513%09red/hsa:5506%09red/hsa:6514%09red/hsa:57818%09red…
Vitamin digestion and absorption	KEGG PATHWAY	hsa04977	10	24	0.0235232	0.064634	25974|338|8884|337|113278|158835|5948|80704|9227|2694	http://www.genome.jp/kegg-bin/show_pathway?hsa04977/hsa:2694%09red/hsa:113278%09red/hsa:158835%09red/hsa:338%09red/hsa:5948%09red/hsa:25974%09red/hsa:80704%09red/hsa:9227%09red/hsa:337%09red/hsa:8884%09red
Type II diabetes mellitus	KEGG PATHWAY	hsa04930	16	48	0.0241319	0.0656924	774|777|5295|773|23533|5313|5581|389692|6514|3101|80201|8913|5602|8835|9021|3651	http://www.genome.jp/kegg-bin/show_pathway?hsa04930/hsa:773%09red/hsa:23533%09red/hsa:777%09red/hsa:5581%09red/hsa:774%09red/hsa:5602%09red/hsa:8835%09red/hsa:80201%09red/hsa:389692%09red/hsa:6514%09red/hsa:5295%09red/hsa:9021%09red/hsa:8913%09red/hsa:3651%09red/hsa:5313%09red/hsa:3101%09red
Nitrogen metabolism	KEGG PATHWAY	hsa00910	8	17	0.0250549	0.0675792	768|771|762|763|761|766|765|1373	http://www.genome.jp/kegg-bin/show_pathway?hsa00910/hsa:761%09red/hsa:762%09red/hsa:763%09red/hsa:765%09red/hsa:766%09red/hsa:768%09red/hsa:1373%09red/hsa:771%09red
Oxytocin signaling pathway	KEGG PATHWAY	hsa04921	40	158	0.027687	0.0739999	23533|91807|51806|7226|5295|2776|115|114|10369|3725|59285|59284|4638|59283|5582|5563|4881|810|815|816|3761|3762|3763|5020|9254|779|4776|4772|5321|10398|163688|2977|283748|784|785|1827|196883|27091|2353|255189	http://www.genome.jp/kegg-bin/show_pathway?hsa04921/hsa:5321%09red/hsa:5582%09red/hsa:5020%09red/hsa:9254%09red/hsa:255189%09red/hsa:27091%09red/hsa:10398%09red/hsa:4638%09red/hsa:4776%09red/hsa:785%09red/hsa:4772%09red/hsa:7226%09red/hsa:196883%09red/hsa:163688%09red/hsa:2353%09red/hsa:3725%09red/hsa:59283%09red/hsa:779%09red/hsa:4881%09red/hsa:5295%09red/hsa:59285%09red/hsa:59284%09red/hsa:1036…
Cysteine and methionine metabolism	KEGG PATHWAY	hsa00270	15	45	0.0284128	0.0751792	1789|23743|3939|635|2730|875|10993|4143|1491|64902|2729|6898|259307|1036|102724560	http://www.genome.jp/kegg-bin/show_pathway?hsa00270/hsa:4143%09red/hsa:2729%09red/hsa:1036%09red/hsa:1789%09red/hsa:259307%09red/hsa:6898%09red/hsa:23743%09red/hsa:875%09red/hsa:635%09red/hsa:10993%09red/hsa:2730%09red/hsa:102724560%09red/hsa:3939%09red/hsa:64902%09red/hsa:1491%09red
alpha-Linolenic acid metabolism	KEGG PATHWAY	hsa00592	10	25	0.0286397	0.0751792	5319|8399|50487|64600|5322|5321|255189|391013|283748|26279	http://www.genome.jp/kegg-bin/show_pathway?hsa00592/hsa:5321%09red/hsa:5322%09red/hsa:8399%09red/hsa:50487%09red/hsa:391013%09red/hsa:255189%09red/hsa:26279%09red/hsa:283748%09red/hsa:5319%09red/hsa:64600%09red
Fructose and mannose metabolism	KEGG PATHWAY	hsa00051	12	33	0.0295374	0.0768494	2203|7167|57016|7264|3101|80201|6652|5214|5373|229|2762|226	http://www.genome.jp/kegg-bin/show_pathway?hsa00051/hsa:7167%09red/hsa:226%09red/hsa:2762%09red/hsa:5373%09red/hsa:229%09red/hsa:7264%09red/hsa:80201%09red/hsa:5214%09red/hsa:6652%09red/hsa:57016%09red/hsa:2203%09red/hsa:3101%09red
Platelet activation	KEGG PATHWAY	hsa04611	32	122	0.0316941	0.0817374	23533|91807|5295|2776|115|114|1278|10235|3673|4638|7450|2207|3690|64805|2244|196883|2243|2815|5028|5023|1277|9002|5321|5739|2977|283748|5593|5592|1281|695|83706|255189	http://www.genome.jp/kegg-bin/show_pathway?hsa04611/hsa:64805%09red/hsa:5028%09red/hsa:5321%09red/hsa:5023%09red/hsa:255189%09red/hsa:1277%09red/hsa:1278%09red/hsa:7450%09red/hsa:4638%09red/hsa:3690%09red/hsa:196883%09red/hsa:5593%09red/hsa:5592%09red/hsa:3673%09red/hsa:114%09red/hsa:5295%09red/hsa:695%09red/hsa:2815%09red/hsa:23533%09red/hsa:2776%09red/hsa:1281%09red/hsa:2243%09red/hsa:91807%09r…
Carbon metabolism	KEGG PATHWAY	hsa01200	30	113	0.0325658	0.0832553	2597|2731|10993|5214|29968|54363|8277|2821|3418|84076|2203|5313|5091|3101|80201|1373|2027|189|2875|2023|729020|229|226|847|6472|7167|2539|5723|84706|55753	http://www.genome.jp/kegg-bin/show_pathway?hsa01200/hsa:2539%09red/hsa:8277%09red/hsa:1373%09red/hsa:847%09red/hsa:2821%09red/hsa:2023%09red/hsa:2027%09red/hsa:80201%09red/hsa:10993%09red/hsa:5214%09red/hsa:5091%09red/hsa:3418%09red/hsa:5723%09red/hsa:5313%09red/hsa:3101%09red/hsa:226%09red/hsa:7167%09red/hsa:229%09red/hsa:189%09red/hsa:29968%09red/hsa:55753%09red/hsa:729020%09red/hsa:54363%09red…
Oocyte meiosis	KEGG PATHWAY	hsa04114	32	123	0.0343842	0.0870108	51806|699|4085|983|10734|115|114|285955|163688|245711|9134|810|89869|815|816|9133|891|991|9088|898|64506|9700|286151|9232|5347|151648|6790|995|5241|196883|27127|387778	http://www.genome.jp/kegg-bin/show_pathway?hsa04114/hsa:245711%09red/hsa:983%09red/hsa:9088%09red/hsa:387778%09red/hsa:5347%09red/hsa:9700%09red/hsa:10734%09red/hsa:810%09red/hsa:64506%09red/hsa:9134%09red/hsa:9133%09red/hsa:196883%09red/hsa:163688%09red/hsa:4085%09red/hsa:991%09red/hsa:815%09red/hsa:995%09red/hsa:891%09red/hsa:114%09red/hsa:898%09red/hsa:27127%09red/hsa:51806%09red/hsa:285955%09…
Fanconi anemia pathway	KEGG PATHWAY	hsa03460	17	55	0.0346268	0.0870108	641|675|116028|79008|672|55215|197342|29089|2187|2177|83990|2175|91442|2189|5888|548593|146956	http://www.genome.jp/kegg-bin/show_pathway?hsa03460/hsa:548593%09red/hsa:29089%09red/hsa:672%09red/hsa:79008%09red/hsa:83990%09red/hsa:641%09red/hsa:197342%09red/hsa:675%09red/hsa:146956%09red/hsa:116028%09red/hsa:2189%09red/hsa:2175%09red/hsa:2177%09red/hsa:5888%09red/hsa:2187%09red/hsa:55215%09red/hsa:91442%09red
Aldosterone-regulated sodium reabsorption	KEGG PATHWAY	hsa04960	13	39	0.0395787	0.0986114	23327|23533|5582|6340|5295|3758|53828|6446|477|486|478|482|481	http://www.genome.jp/kegg-bin/show_pathway?hsa04960/hsa:23533%09red/hsa:5582%09red/hsa:53828%09red/hsa:482%09red/hsa:5295%09red/hsa:3758%09red/hsa:486%09red/hsa:478%09red/hsa:6446%09red/hsa:6340%09red/hsa:481%09red/hsa:477%09red/hsa:23327%09red
African trypanosomiasis	KEGG PATHWAY	hsa05143	12	35	0.0404515	0.0997977	3593|169355|6401|5582|3039|3250|3458|3569|2776|2150|3040|3043	http://www.genome.jp/kegg-bin/show_pathway?hsa05143/hsa:3569%09red/hsa:3039%09red/hsa:2776%09red/hsa:2150%09red/hsa:5582%09red/hsa:169355%09red/hsa:6401%09red/hsa:3250%09red/hsa:3043%09red/hsa:3458%09red/hsa:3040%09red/hsa:3593%09red
Glutathione metabolism	KEGG PATHWAY	hsa00480	16	52	0.0407337	0.0997977	2878|2877|79017|2936|493869|2730|26873|2729|2539|27306|2949|4953|6241|221357|3418|2940	http://www.genome.jp/kegg-bin/show_pathway?hsa00480/hsa:2729%09red/hsa:2539%09red/hsa:2936%09red/hsa:4953%09red/hsa:27306%09red/hsa:2877%09red/hsa:2940%09red/hsa:2949%09red/hsa:2878%09red/hsa:79017%09red/hsa:221357%09red/hsa:2730%09red/hsa:6241%09red/hsa:3418%09red/hsa:493869%09red/hsa:26873%09red
ErbB signaling pathway	KEGG PATHWAY	hsa04012	24	88	0.0414919	0.100815	23533|5295|53358|5058|5602|7039|5582|2549|1839|3084|57144|815|816|5063|106821730|1950|3725|23624|1978|2064|56924|2069|10718|2066	http://www.genome.jp/kegg-bin/show_pathway?hsa04012/hsa:5063%09red/hsa:5582%09red/hsa:57144%09red/hsa:3725%09red/hsa:23624%09red/hsa:10718%09red/hsa:3084%09red/hsa:1978%09red/hsa:1839%09red/hsa:106821730%09red/hsa:5058%09red/hsa:2066%09red/hsa:2064%09red/hsa:1950%09red/hsa:2549%09red/hsa:5602%09red/hsa:7039%09red/hsa:2069%09red/hsa:5295%09red/hsa:23533%09red/hsa:816%09red/hsa:815%09red/hsa:53358%…
Pertussis	KEGG PATHWAY	hsa05133	21	75	0.044362	0.106226	653509|51806|3569|163688|3394|714|713|712|710|810|2353|725|51561|5602|3654|3725|6372|7099|729238|3593|1073	http://www.genome.jp/kegg-bin/show_pathway?hsa05133/hsa:3569%09red/hsa:653509%09red/hsa:51561%09red/hsa:713%09red/hsa:2353%09red/hsa:3593%09red/hsa:6372%09red/hsa:7099%09red/hsa:1073%09red/hsa:810%09red/hsa:729238%09red/hsa:3725%09red/hsa:3394%09red/hsa:725%09red/hsa:5602%09red/hsa:51806%09red/hsa:710%09red/hsa:163688%09red/hsa:712%09red/hsa:714%09red/hsa:3654%09red
Inflammatory bowel disease (IBD)	KEGG PATHWAY	hsa05321	19	66	0.0444414	0.106226	3593|59067|3596|3605|3122|3458|3569|3113|3127|50943|7099|3595|4772|51561|7042|3111|6095|8809|3725	http://www.genome.jp/kegg-bin/show_pathway?hsa05321/hsa:3595%09red/hsa:3569%09red/hsa:51561%09red/hsa:3458%09red/hsa:3593%09red/hsa:59067%09red/hsa:7099%09red/hsa:8809%09red/hsa:7042%09red/hsa:4772%09red/hsa:3111%09red/hsa:3113%09red/hsa:3596%09red/hsa:50943%09red/hsa:6095%09red/hsa:3605%09red/hsa:3122%09red/hsa:3725%09red/hsa:3127%09red
Melanoma	KEGG PATHWAY	hsa05218	20	71	0.0467851	0.110926	23533|4286|1870|1029|5295|5155|2253|1871|9965|1950|2259|2256|1869|26291|2255|2247|4233|2249|26281|2250	http://www.genome.jp/kegg-bin/show_pathway?hsa05218/hsa:2249%09red/hsa:5155%09red/hsa:23533%09red/hsa:2259%09red/hsa:5295%09red/hsa:2253%09red/hsa:2255%09red/hsa:2256%09red/hsa:2250%09red/hsa:4233%09red/hsa:2247%09red/hsa:1870%09red/hsa:1871%09red/hsa:1950%09red/hsa:26281%09red/hsa:1029%09red/hsa:26291%09red/hsa:1869%09red/hsa:9965%09red/hsa:4286%09red
GnRH signaling pathway	KEGG PATHWAY	hsa04912	24	91	0.054218	0.127521	51806|1081|4323|2776|115|114|5602|5608|163688|2488|1839|3972|810|815|816|4215|779|5321|3725|283748|196883|2798|255189|2797	http://www.genome.jp/kegg-bin/show_pathway?hsa04912/hsa:2798%09red/hsa:5321%09red/hsa:3725%09red/hsa:3972%09red/hsa:2797%09red/hsa:255189%09red/hsa:1839%09red/hsa:4323%09red/hsa:5602%09red/hsa:196883%09red/hsa:2488%09red/hsa:163688%09red/hsa:5608%09red/hsa:1081%09red/hsa:779%09red/hsa:51806%09red/hsa:2776%09red/hsa:816%09red/hsa:815%09red/hsa:810%09red/hsa:4215%09red/hsa:283748%09red/hsa:115%09re…
Glycerolipid metabolism	KEGG PATHWAY	hsa00561	17	59	0.0547716	0.1278	5407|217|8513|1056|57016|80168|8612|119548|346606|1607|219|4023|8613|56895|150763|116255|9162	http://www.genome.jp/kegg-bin/show_pathway?hsa00561/hsa:5407%09red/hsa:4023%09red/hsa:9162%09red/hsa:56895%09red/hsa:8513%09red/hsa:150763%09red/hsa:1607%09red/hsa:219%09red/hsa:346606%09red/hsa:1056%09red/hsa:116255%09red/hsa:80168%09red/hsa:119548%09red/hsa:57016%09red/hsa:8613%09red/hsa:8612%09red/hsa:217%09red
Hippo signaling pathway	KEGG PATHWAY	hsa04390	37	154	0.0571326	0.13226	7483|26524|23513|332|5522|174|8322|7482|8326|7042|656|7479|84612|353500|7471|7473|7475|7476|659|4092|894|650|51384|1490|7484|11211|7481|7480|1496|85407|268|7048|6657|89780|8994|166824|80326	http://www.genome.jp/kegg-bin/show_pathway?hsa04390/hsa:11211%09red/hsa:89780%09red/hsa:174%09red/hsa:8322%09red/hsa:332%09red/hsa:7476%09red/hsa:7475%09red/hsa:7473%09red/hsa:7471%09red/hsa:80326%09red/hsa:84612%09red/hsa:7479%09red/hsa:4092%09red/hsa:51384%09red/hsa:7042%09red/hsa:650%09red/hsa:894%09red/hsa:656%09red/hsa:659%09red/hsa:7480%09red/hsa:166824%09red/hsa:6657%09red/hsa:268%09red/hs…
Folate biosynthesis	KEGG PATHWAY	hsa00790	6	14	0.0665275	0.152805	8836|4337|250|251|249|248	http://www.genome.jp/kegg-bin/show_pathway?hsa00790/hsa:8836%09red/hsa:4337%09red/hsa:250%09red/hsa:251%09red/hsa:249%09red/hsa:248%09red
Prion diseases	KEGG PATHWAY	hsa05020	11	35	0.0732229	0.16688	100506742|3569|714|713|712|731|730|733|732|1958|729	http://www.genome.jp/kegg-bin/show_pathway?hsa05020/hsa:100506742%09red/hsa:3569%09red/hsa:712%09red/hsa:714%09red/hsa:729%09red/hsa:713%09red/hsa:1958%09red/hsa:733%09red/hsa:732%09red/hsa:731%09red/hsa:730%09red
TNF signaling pathway	KEGG PATHWAY	hsa04668	27	110	0.0784294	0.177371	23533|1326|7128|2921|2920|4323|5295|5602|1906|148327|5608|84699|6347|8809|6364|4314|4318|3627|153090|3725|3726|9021|4792|6401|3569|7188|2353	http://www.genome.jp/kegg-bin/show_pathway?hsa04668/hsa:3569%09red/hsa:3726%09red/hsa:3725%09red/hsa:3627%09red/hsa:7128%09red/hsa:2921%09red/hsa:2920%09red/hsa:6364%09red/hsa:6347%09red/hsa:7188%09red/hsa:4323%09red/hsa:5602%09red/hsa:2353%09red/hsa:5608%09red/hsa:6401%09red/hsa:4792%09red/hsa:5295%09red/hsa:1326%09red/hsa:153090%09red/hsa:4318%09red/hsa:23533%09red/hsa:148327%09red/hsa:1906%09r…
Synaptic vesicle cycle	KEGG PATHWAY	hsa04721	17	63	0.0818878	0.183402	6572|774|6857|6571|440279|10815|773|6804|339302|22999|245973|245972|50617|1759|10814|23025|6844	http://www.genome.jp/kegg-bin/show_pathway?hsa04721/hsa:773%09red/hsa:6857%09red/hsa:339302%09red/hsa:774%09red/hsa:1759%09red/hsa:23025%09red/hsa:10814%09red/hsa:6844%09red/hsa:10815%09red/hsa:50617%09red/hsa:245973%09red/hsa:245972%09red/hsa:22999%09red/hsa:6571%09red/hsa:6572%09red/hsa:6804%09red/hsa:440279%09red
AGE-RAGE signaling pathway in diabetic complications	KEGG PATHWAY	hsa04933	25	101	0.0823438	0.183402	23533|5295|1906|5602|177|6347|5581|51196|7056|7048|185|1278|1277|1286|4772|7042|3725|1958|1285|2277|6401|1281|3569|27035|1536	http://www.genome.jp/kegg-bin/show_pathway?hsa04933/hsa:3569%09red/hsa:5581%09red/hsa:3725%09red/hsa:177%09red/hsa:1277%09red/hsa:27035%09red/hsa:1278%09red/hsa:2277%09red/hsa:4772%09red/hsa:6347%09red/hsa:7056%09red/hsa:5602%09red/hsa:1958%09red/hsa:6401%09red/hsa:1286%09red/hsa:5295%09red/hsa:185%09red/hsa:1536%09red/hsa:51196%09red/hsa:1285%09red/hsa:23533%09red/hsa:1281%09red/hsa:1906%09red/h…
Glucagon signaling pathway	KEGG PATHWAY	hsa04922	25	102	0.0885615	0.195512	51806|2776|148327|84699|150094|163688|5255|6513|6514|5563|1375|810|815|816|3939|2641|2642|2203|23235|5105|2998|5837|32|57818|2538	http://www.genome.jp/kegg-bin/show_pathway?hsa04922/hsa:2538%09red/hsa:1375%09red/hsa:5105%09red/hsa:23235%09red/hsa:6514%09red/hsa:3939%09red/hsa:5255%09red/hsa:163688%09red/hsa:150094%09red/hsa:2998%09red/hsa:2642%09red/hsa:2641%09red/hsa:51806%09red/hsa:32%09red/hsa:2776%09red/hsa:5837%09red/hsa:816%09red/hsa:6513%09red/hsa:815%09red/hsa:810%09red/hsa:5563%09red/hsa:148327%09red/hsa:57818%09re…
Bladder cancer	KEGG PATHWAY	hsa05219	12	41	0.089111	0.195512	23604|4312|4318|1612|1839|1029|1950|1870|1871|1869|7380|2064	http://www.genome.jp/kegg-bin/show_pathway?hsa05219/hsa:7380%09red/hsa:4318%09red/hsa:1839%09red/hsa:4312%09red/hsa:1612%09red/hsa:1029%09red/hsa:1870%09red/hsa:1871%09red/hsa:2064%09red/hsa:1950%09red/hsa:23604%09red/hsa:1869%09red
Butanoate metabolism	KEGG PATHWAY	hsa00650	9	28	0.0910738	0.198338	622|341392|348158|54988|64064|54511|3157|2571|123876	http://www.genome.jp/kegg-bin/show_pathway?hsa00650/hsa:341392%09red/hsa:54511%09red/hsa:2571%09red/hsa:3157%09red/hsa:348158%09red/hsa:123876%09red/hsa:64064%09red/hsa:622%09red/hsa:54988%09red
Pathogenic Escherichia coli infection	KEGG PATHWAY	hsa05130	15	55	0.0923978	0.199742	347688|112714|7846|7277|3875|347733|7278|113457|7099|79861|7280|10382|10381|84617|81027	http://www.genome.jp/kegg-bin/show_pathway?hsa05130/hsa:7280%09red/hsa:7278%09red/hsa:81027%09red/hsa:347688%09red/hsa:7099%09red/hsa:7277%09red/hsa:79861%09red/hsa:113457%09red/hsa:3875%09red/hsa:112714%09red/hsa:10382%09red/hsa:10381%09red/hsa:7846%09red/hsa:84617%09red/hsa:347733%09red
Fc gamma R-mediated phagocytosis	KEGG PATHWAY	hsa04666	23	93	0.0931083	0.199809	23533|5295|273|5058|5582|5581|2209|1073|10810|8613|8612|653361|65108|8395|9846|5321|3055|283748|2214|85477|8936|3984|255189	http://www.genome.jp/kegg-bin/show_pathway?hsa04666/hsa:8395%09red/hsa:5321%09red/hsa:5582%09red/hsa:255189%09red/hsa:65108%09red/hsa:273%09red/hsa:5581%09red/hsa:1073%09red/hsa:5058%09red/hsa:85477%09red/hsa:2214%09red/hsa:9846%09red/hsa:5295%09red/hsa:653361%09red/hsa:10810%09red/hsa:23533%09red/hsa:3984%09red/hsa:3055%09red/hsa:283748%09red/hsa:2209%09red/hsa:8936%09red/hsa:8613%09red/hsa:8612…
Leishmaniasis	KEGG PATHWAY	hsa05140	19	74	0.0944063	0.201126	3593|2215|2214|3122|2209|3458|3113|9103|4688|7099|653361|2353|3725|3111|7042|3654|65108|4792|3127	http://www.genome.jp/kegg-bin/show_pathway?hsa05140/hsa:4688%09red/hsa:2353%09red/hsa:7042%09red/hsa:3458%09red/hsa:3725%09red/hsa:3593%09red/hsa:7099%09red/hsa:2209%09red/hsa:4792%09red/hsa:3111%09red/hsa:3113%09red/hsa:2215%09red/hsa:2214%09red/hsa:65108%09red/hsa:3122%09red/hsa:3127%09red/hsa:653361%09red/hsa:3654%09red/hsa:9103%09red
One carbon pool by folate	KEGG PATHWAY	hsa00670	7	20	0.0973945	0.206	10840|10841|160428|7298|6472|471|10797	http://www.genome.jp/kegg-bin/show_pathway?hsa00670/hsa:10840%09red/hsa:10841%09red/hsa:10797%09red/hsa:7298%09red/hsa:160428%09red/hsa:6472%09red/hsa:471%09red
FoxO signaling pathway	KEGG PATHWAY	hsa04068	31	134	0.104024	0.213378	23533|100132074|664|10733|5602|10365|23710|1901|3575|5563|1030|4616|9133|891|5295|894|6446|8698|7042|7048|10110|5105|847|5347|114907|6502|3569|57818|2538|2290|1950	http://www.genome.jp/kegg-bin/show_pathway?hsa04068/hsa:2538%09red/hsa:3569%09red/hsa:664%09red/hsa:10365%09red/hsa:847%09red/hsa:10733%09red/hsa:2290%09red/hsa:114907%09red/hsa:8698%09red/hsa:1030%09red/hsa:6502%09red/hsa:1950%09red/hsa:5602%09red/hsa:9133%09red/hsa:5347%09red/hsa:6446%09red/hsa:4616%09red/hsa:10110%09red/hsa:894%09red/hsa:7042%09red/hsa:891%09red/hsa:5295%09red/hsa:3575%09red/h…
Phospholipase D signaling pathway	KEGG PATHWAY	hsa04072	33	144	0.104033	0.213378	23533|554|5295|5155|53358|553|115|114|9162|56895|3579|2206|2207|3577|8613|185|196883|2913|2914|1759|8395|8612|5737|1950|5321|22808|255189|283748|11069|1607|6237|2549|9846	http://www.genome.jp/kegg-bin/show_pathway?hsa04072/hsa:8395%09red/hsa:9162%09red/hsa:5321%09red/hsa:5155%09red/hsa:11069%09red/hsa:255189%09red/hsa:553%09red/hsa:554%09red/hsa:6237%09red/hsa:1950%09red/hsa:2549%09red/hsa:196883%09red/hsa:3579%09red/hsa:114%09red/hsa:3577%09red/hsa:5295%09red/hsa:1759%09red/hsa:2913%09red/hsa:185%09red/hsa:2914%09red/hsa:23533%09red/hsa:56895%09red/hsa:8613%09red…
Pentose phosphate pathway	KEGG PATHWAY	hsa00030	9	29	0.104253	0.213378	84076|2203|729020|5214|2539|229|8277|226|2821	http://www.genome.jp/kegg-bin/show_pathway?hsa00030/hsa:2539%09red/hsa:226%09red/hsa:8277%09red/hsa:229%09red/hsa:5214%09red/hsa:729020%09red/hsa:2821%09red/hsa:84076%09red/hsa:2203%09red
Caffeine metabolism	KEGG PATHWAY	hsa00232	3	5	0.104512	0.213378	1544|7498|1548	http://www.genome.jp/kegg-bin/show_pathway?hsa00232/hsa:1544%09red/hsa:7498%09red/hsa:1548%09red
Phenylalanine, tyrosine and tryptophan biosynthesis	KEGG PATHWAY	hsa00400	3	5	0.104512	0.213378	6898|259307|5053	http://www.genome.jp/kegg-bin/show_pathway?hsa00400/hsa:259307%09red/hsa:5053%09red/hsa:6898%09red
MicroRNAs in cancer	KEGG PATHWAY	hsa05206	63	299	0.109895	0.222821	1789|100500809|407032|7042|5155|406969|407007|407006|5243|1870|1871|407042|407041|9493|131405|406881|9839|5582|8091|6768|3690|407014|1944|4318|4325|7431|406956|7473|659|995|406913|894|8434|993|9134|898|10642|54541|672|1591|442891|6935|1869|7078|406954|4233|5328|7143|407018|7148|6659|407010|407011|5581|1029|406997|3371|5268|2146|89780|4855|2064|113130	http://www.genome.jp/kegg-bin/show_pathway?hsa05206/hsa:131405%09red/hsa:5581%09red/hsa:5582%09red/hsa:89780%09red/hsa:442891%09red/hsa:5155%09red/hsa:406969%09red/hsa:6768%09red/hsa:7431%09red/hsa:407018%09red/hsa:54541%09red/hsa:407032%09red/hsa:7078%09red/hsa:6935%09red/hsa:407007%09red/hsa:1789%09red/hsa:7473%09red/hsa:1871%09red/hsa:3371%09red/hsa:407042%09red/hsa:100500809%09red/hsa:1029%09…
Small cell lung cancer	KEGG PATHWAY	hsa05222	21	86	0.113637	0.227809	1285|23533|5295|3913|9134|898|6502|284217|1163|10319|1286|7188|3914|6258|9618|1870|1871|1869|3673|1030|4792	http://www.genome.jp/kegg-bin/show_pathway?hsa05222/hsa:3914%09red/hsa:6258%09red/hsa:1285%09red/hsa:23533%09red/hsa:1030%09red/hsa:5295%09red/hsa:1871%09red/hsa:9618%09red/hsa:3913%09red/hsa:3673%09red/hsa:4792%09red/hsa:1163%09red/hsa:898%09red/hsa:6502%09red/hsa:1870%09red/hsa:9134%09red/hsa:7188%09red/hsa:1286%09red/hsa:10319%09red/hsa:284217%09red/hsa:1869%09red
Arginine biosynthesis	KEGG PATHWAY	hsa00220	7	21	0.113904	0.227809	2875|5009|1373|383|384|84706|4842	http://www.genome.jp/kegg-bin/show_pathway?hsa00220/hsa:2875%09red/hsa:5009%09red/hsa:1373%09red/hsa:84706%09red/hsa:4842%09red/hsa:383%09red/hsa:384%09red
Choline metabolism in cancer	KEGG PATHWAY	hsa05231	24	101	0.116016	0.228363	23533|5295|5155|60482|5881|5602|9162|5582|10810|8613|8612|9468|6583|8395|204962|1950|5321|3725|283748|1978|1607|8936|2353|255189	http://www.genome.jp/kegg-bin/show_pathway?hsa05231/hsa:8395%09red/hsa:9162%09red/hsa:5321%09red/hsa:5582%09red/hsa:3725%09red/hsa:255189%09red/hsa:6583%09red/hsa:9468%09red/hsa:1978%09red/hsa:5881%09red/hsa:1950%09red/hsa:5602%09red/hsa:2353%09red/hsa:5155%09red/hsa:5295%09red/hsa:204962%09red/hsa:10810%09red/hsa:23533%09red/hsa:1607%09red/hsa:283748%09red/hsa:8936%09red/hsa:8613%09red/hsa:8612%…
Central carbon metabolism in cancer	KEGG PATHWAY	hsa05230	17	67	0.116512	0.228363	23533|5163|3939|5295|4916|8140|6513|6514|3101|80201|2064|5979|2539|9123|2263|4233|5214	http://www.genome.jp/kegg-bin/show_pathway?hsa05230/hsa:2539%09red/hsa:4916%09red/hsa:23533%09red/hsa:6513%09red/hsa:80201%09red/hsa:5295%09red/hsa:4233%09red/hsa:9123%09red/hsa:2064%09red/hsa:5214%09red/hsa:6514%09red/hsa:2263%09red/hsa:5163%09red/hsa:3939%09red/hsa:3101%09red/hsa:5979%09red/hsa:8140%09red
Renal cell carcinoma	KEGG PATHWAY	hsa05211	17	67	0.116512	0.228363	23533|112399|5063|7039|57144|2549|6513|5155|106821730|56924|2034|5058|7042|3725|5295|2113|4233	http://www.genome.jp/kegg-bin/show_pathway?hsa05211/hsa:2034%09red/hsa:5155%09red/hsa:23533%09red/hsa:5063%09red/hsa:106821730%09red/hsa:6513%09red/hsa:57144%09red/hsa:3725%09red/hsa:112399%09red/hsa:4233%09red/hsa:5295%09red/hsa:5058%09red/hsa:2549%09red/hsa:7042%09red/hsa:7039%09red/hsa:2113%09red/hsa:56924%09red
Primary bile acid biosynthesis	KEGG PATHWAY	hsa00120	6	17	0.117641	0.22905	570|6718|1582|1581|1593|1109	http://www.genome.jp/kegg-bin/show_pathway?hsa00120/hsa:570%09red/hsa:1109%09red/hsa:6718%09red/hsa:1593%09red/hsa:1581%09red/hsa:1582%09red
Type I diabetes mellitus	KEGG PATHWAY	hsa04940	12	44	0.123054	0.238012	3593|3382|3122|3458|3113|3127|3111|2571|5551|3133|3329|5798	http://www.genome.jp/kegg-bin/show_pathway?hsa04940/hsa:3458%09red/hsa:2571%09red/hsa:3382%09red/hsa:3329%09red/hsa:3113%09red/hsa:3111%09red/hsa:5798%09red/hsa:5551%09red/hsa:3593%09red/hsa:3133%09red/hsa:3122%09red/hsa:3127%09red
Glycosphingolipid biosynthesis - lacto and neolacto series	KEGG PATHWAY	hsa00601	8	26	0.125124	0.240434	2525|2524|10331|2528|10317|79369|8704|10690	http://www.genome.jp/kegg-bin/show_pathway?hsa00601/hsa:2528%09red/hsa:10690%09red/hsa:2525%09red/hsa:2524%09red/hsa:8704%09red/hsa:10331%09red/hsa:10317%09red/hsa:79369%09red
p53 signaling pathway	KEGG PATHWAY	hsa04115	17	69	0.136672	0.260919	9133|891|894|9134|898|983|1029|575|5268|1111|11200|51512|27244|6241|3486|5366|4616	http://www.genome.jp/kegg-bin/show_pathway?hsa04115/hsa:575%09red/hsa:894%09red/hsa:983%09red/hsa:9134%09red/hsa:1111%09red/hsa:891%09red/hsa:5268%09red/hsa:898%09red/hsa:11200%09red/hsa:51512%09red/hsa:27244%09red/hsa:5366%09red/hsa:4616%09red/hsa:9133%09red/hsa:6241%09red/hsa:1029%09red/hsa:3486%09red
DNA replication	KEGG PATHWAY	hsa03030	10	36	0.140192	0.265211	4175|4176|5111|4171|4173|5427|5984|2237|1763|10535	http://www.genome.jp/kegg-bin/show_pathway?hsa03030/hsa:4176%09red/hsa:1763%09red/hsa:4173%09red/hsa:4171%09red/hsa:5427%09red/hsa:2237%09red/hsa:5111%09red/hsa:10535%09red/hsa:4175%09red/hsa:5984%09red
Estrogen signaling pathway	KEGG PATHWAY	hsa04915	23	99	0.140724	0.265211	23533|51806|5295|53358|2776|115|114|3310|148327|84699|163688|1839|810|4988|196883|2288|3762|3763|4318|2852|9568|3725|2353	http://www.genome.jp/kegg-bin/show_pathway?hsa04915/hsa:9568%09red/hsa:3725%09red/hsa:810%09red/hsa:1839%09red/hsa:3310%09red/hsa:196883%09red/hsa:163688%09red/hsa:2353%09red/hsa:114%09red/hsa:5295%09red/hsa:51806%09red/hsa:4318%09red/hsa:23533%09red/hsa:2776%09red/hsa:4988%09red/hsa:2852%09red/hsa:2288%09red/hsa:53358%09red/hsa:115%09red/hsa:148327%09red/hsa:3762%09red/hsa:3763%09red/hsa:84699%0…
Synthesis and degradation of ketone bodies	KEGG PATHWAY	hsa00072	4	10	0.145393	0.27045	622|54511|3157|64064	http://www.genome.jp/kegg-bin/show_pathway?hsa00072/hsa:64064%09red/hsa:3157%09red/hsa:622%09red/hsa:54511%09red
Glioma	KEGG PATHWAY	hsa05214	16	65	0.146127	0.27045	23533|5582|51806|7039|1029|5295|5155|53358|810|1950|1870|1871|1869|163688|815|816	http://www.genome.jp/kegg-bin/show_pathway?hsa05214/hsa:5155%09red/hsa:23533%09red/hsa:5582%09red/hsa:816%09red/hsa:7039%09red/hsa:815%09red/hsa:5295%09red/hsa:1029%09red/hsa:53358%09red/hsa:1870%09red/hsa:1871%09red/hsa:1950%09red/hsa:810%09red/hsa:51806%09red/hsa:1869%09red/hsa:163688%09red
Purine metabolism	KEGG PATHWAY	hsa00230	38	176	0.146264	0.27045	122622|5153|5138|8622|115|114|9615|5471|5137|55811|7498|5437|5313|3251|954|4907|2984|122481|10606|4881|84618|6241|196883|9060|203|205|51816|5169|5145|50940|55821|2977|4830|4833|8654|471|377841|5427	http://www.genome.jp/kegg-bin/show_pathway?hsa00230/hsa:4907%09red/hsa:5145%09red/hsa:9060%09red/hsa:84618%09red/hsa:8654%09red/hsa:4881%09red/hsa:122481%09red/hsa:114%09red/hsa:51816%09red/hsa:50940%09red/hsa:5437%09red/hsa:8622%09red/hsa:5471%09red/hsa:377841%09red/hsa:2984%09red/hsa:3251%09red/hsa:7498%09red/hsa:5313%09red/hsa:122622%09red/hsa:4830%09red/hsa:5153%09red/hsa:9615%09red/hsa:5137%…
Adipocytokine signaling pathway	KEGG PATHWAY	hsa04920	17	70	0.14745	0.27094	23205|948|3953|3952|6513|5588|5563|2538|6258|1375|57818|5602|181|32|9021|4792|5105	http://www.genome.jp/kegg-bin/show_pathway?hsa04920/hsa:2538%09red/hsa:6258%09red/hsa:32%09red/hsa:3953%09red/hsa:3952%09red/hsa:948%09red/hsa:1375%09red/hsa:5588%09red/hsa:5105%09red/hsa:23205%09red/hsa:4792%09red/hsa:5563%09red/hsa:6513%09red/hsa:181%09red/hsa:57818%09red/hsa:9021%09red/hsa:5602%09red
Amyotrophic lateral sclerosis (ALS)	KEGG PATHWAY	hsa05014	13	51	0.152263	0.278046	847|2903|2906|2902|2891|4741|4747|2890|4744|100506742|5630|5608|4842	http://www.genome.jp/kegg-bin/show_pathway?hsa05014/hsa:4744%09red/hsa:4747%09red/hsa:4741%09red/hsa:2902%09red/hsa:5630%09red/hsa:2891%09red/hsa:2890%09red/hsa:847%09red/hsa:100506742%09red/hsa:4842%09red/hsa:2906%09red/hsa:2903%09red/hsa:5608%09red
Regulation of lipolysis in adipocytes	KEGG PATHWAY	hsa04923	14	56	0.154618	0.280603	23533|153|5592|154|1081|7253|4881|5295|5593|115|114|134|2167|196883	http://www.genome.jp/kegg-bin/show_pathway?hsa04923/hsa:1081%09red/hsa:7253%09red/hsa:23533%09red/hsa:5593%09red/hsa:5592%09red/hsa:154%09red/hsa:153%09red/hsa:5295%09red/hsa:4881%09red/hsa:114%09red/hsa:2167%09red/hsa:115%09red/hsa:196883%09red/hsa:134%09red
Pancreatic cancer	KEGG PATHWAY	hsa05212	16	66	0.157735	0.284503	23533|9459|675|5295|1029|1871|5881|1950|1870|5602|1869|7039|7042|5888|2064|7048	http://www.genome.jp/kegg-bin/show_pathway?hsa05212/hsa:1870%09red/hsa:23533%09red/hsa:9459%09red/hsa:5295%09red/hsa:1029%09red/hsa:675%09red/hsa:5881%09red/hsa:1871%09red/hsa:2064%09red/hsa:1950%09red/hsa:5602%09red/hsa:7039%09red/hsa:5888%09red/hsa:1869%09red/hsa:7048%09red/hsa:7042%09red
Graft-versus-host disease	KEGG PATHWAY	hsa05332	11	42	0.159972	0.285362	3811|3122|3804|3458|3569|3113|3127|3111|3802|5551|3133	http://www.genome.jp/kegg-bin/show_pathway?hsa05332/hsa:3569%09red/hsa:3458%09red/hsa:3802%09red/hsa:3804%09red/hsa:5551%09red/hsa:3811%09red/hsa:3111%09red/hsa:3113%09red/hsa:3133%09red/hsa:3122%09red/hsa:3127%09red
Dorso-ventral axis formation	KEGG PATHWAY	hsa04320	8	28	0.160152	0.285362	9271|440822|55124|64506|84501|4855|2113|2114	http://www.genome.jp/kegg-bin/show_pathway?hsa04320/hsa:2113%09red/hsa:440822%09red/hsa:2114%09red/hsa:64506%09red/hsa:84501%09red/hsa:9271%09red/hsa:55124%09red/hsa:4855%09red
Endocrine and other factor-regulated calcium reabsorption	KEGG PATHWAY	hsa04961	12	47	0.16329	0.2892	5582|9365|2776|115|793|5745|1759|486|478|482|481|477	http://www.genome.jp/kegg-bin/show_pathway?hsa04961/hsa:9365%09red/hsa:793%09red/hsa:2776%09red/hsa:5582%09red/hsa:5745%09red/hsa:1759%09red/hsa:486%09red/hsa:478%09red/hsa:115%09red/hsa:482%09red/hsa:481%09red/hsa:477%09red
Glycosphingolipid biosynthesis - ganglio series	KEGG PATHWAY	hsa00604	5	15	0.168713	0.296365	30815|256435|2583|81849|29906	http://www.genome.jp/kegg-bin/show_pathway?hsa00604/hsa:256435%09red/hsa:2583%09red/hsa:81849%09red/hsa:30815%09red/hsa:29906%09red
Endocrine resistance	KEGG PATHWAY	hsa01522	22	97	0.16962	0.296365	23533|5295|53358|5602|115|114|1870|1871|3725|1839|4318|1565|638|2852|8647|1869|10683|1029|196883|2353|4855|2064	http://www.genome.jp/kegg-bin/show_pathway?hsa01522/hsa:3725%09red/hsa:1565%09red/hsa:1839%09red/hsa:1870%09red/hsa:1871%09red/hsa:2064%09red/hsa:5602%09red/hsa:196883%09red/hsa:4855%09red/hsa:2353%09red/hsa:10683%09red/hsa:8647%09red/hsa:5295%09red/hsa:638%09red/hsa:4318%09red/hsa:23533%09red/hsa:2852%09red/hsa:1029%09red/hsa:53358%09red/hsa:115%09red/hsa:114%09red/hsa:1869%09red
Prolactin signaling pathway	KEGG PATHWAY	hsa04917	17	72	0.170359	0.296365	23533|5618|894|1081|6514|8600|5295|1586|53358|7054|3973|3972|5602|8835|2353|8792|9021	http://www.genome.jp/kegg-bin/show_pathway?hsa04917/hsa:894%09red/hsa:23533%09red/hsa:1081%09red/hsa:8792%09red/hsa:5618%09red/hsa:8835%09red/hsa:3973%09red/hsa:3972%09red/hsa:6514%09red/hsa:5295%09red/hsa:7054%09red/hsa:1586%09red/hsa:53358%09red/hsa:2353%09red/hsa:8600%09red/hsa:9021%09red/hsa:5602%09red
Progesterone-mediated oocyte maturation	KEGG PATHWAY	hsa04914	22	98	0.179972	0.311245	23533|4085|983|5295|115|114|5602|285955|245711|699|890|196883|9133|891|993|9088|64506|5347|995|5241|8900|387778	http://www.genome.jp/kegg-bin/show_pathway?hsa04914/hsa:245711%09red/hsa:983%09red/hsa:9088%09red/hsa:387778%09red/hsa:5347%09red/hsa:890%09red/hsa:64506%09red/hsa:5602%09red/hsa:9133%09red/hsa:196883%09red/hsa:4085%09red/hsa:993%09red/hsa:995%09red/hsa:891%09red/hsa:8900%09red/hsa:5295%09red/hsa:285955%09red/hsa:23533%09red/hsa:699%09red/hsa:5241%09red/hsa:115%09red/hsa:114%09red
Steroid biosynthesis	KEGG PATHWAY	hsa00100	6	20	0.18326	0.315078	1056|1718|1594|3988|1591|6307	http://www.genome.jp/kegg-bin/show_pathway?hsa00100/hsa:3988%09red/hsa:1056%09red/hsa:1591%09red/hsa:6307%09red/hsa:1718%09red/hsa:1594%09red
Natural killer cell mediated cytotoxicity	KEGG PATHWAY	hsa04650	29	135	0.190333	0.325337	23533|3809|3822|3805|3804|5295|53358|3802|5881|5058|3384|5582|2207|117157|3458|10870|154064|3811|51744|5551|3133|9437|3456|2215|2214|3683|7305|9436|4772	http://www.genome.jp/kegg-bin/show_pathway?hsa04650/hsa:3384%09red/hsa:5582%09red/hsa:3811%09red/hsa:117157%09red/hsa:154064%09red/hsa:3458%09red/hsa:3456%09red/hsa:5058%09red/hsa:4772%09red/hsa:5881%09red/hsa:5551%09red/hsa:2215%09red/hsa:7305%09red/hsa:2214%09red/hsa:3809%09red/hsa:3822%09red/hsa:3805%09red/hsa:3804%09red/hsa:5295%09red/hsa:3802%09red/hsa:9436%09red/hsa:9437%09red/hsa:23533%09r…
Long-term depression	KEGG PATHWAY	hsa04730	14	60	0.209722	0.356407	10842|5592|5582|773|2891|5593|2776|2890|283748|5321|255189|1394|2977|4842	http://www.genome.jp/kegg-bin/show_pathway?hsa04730/hsa:10842%09red/hsa:773%09red/hsa:2776%09red/hsa:5321%09red/hsa:5582%09red/hsa:5592%09red/hsa:2891%09red/hsa:2977%09red/hsa:255189%09red/hsa:283748%09red/hsa:4842%09red/hsa:5593%09red/hsa:2890%09red/hsa:1394%09red
EGFR tyrosine kinase inhibitor resistance	KEGG PATHWAY	hsa01521	18	81	0.219727	0.369657	253314|23533|2621|5582|558|1978|7039|2064|2549|5295|5155|53358|1950|2263|3084|2247|4233|3569	http://www.genome.jp/kegg-bin/show_pathway?hsa01521/hsa:1978%09red/hsa:5155%09red/hsa:23533%09red/hsa:2621%09red/hsa:5582%09red/hsa:3569%09red/hsa:7039%09red/hsa:53358%09red/hsa:2247%09red/hsa:4233%09red/hsa:5295%09red/hsa:2064%09red/hsa:558%09red/hsa:2549%09red/hsa:253314%09red/hsa:2263%09red/hsa:3084%09red/hsa:1950%09red
beta-Alanine metabolism	KEGG PATHWAY	hsa00410	8	31	0.220034	0.369657	217|8639|218|54498|219|2571|222|84735	http://www.genome.jp/kegg-bin/show_pathway?hsa00410/hsa:2571%09red/hsa:222%09red/hsa:54498%09red/hsa:218%09red/hsa:219%09red/hsa:84735%09red/hsa:8639%09red/hsa:217%09red
Collecting duct acid secretion	KEGG PATHWAY	hsa04966	7	27	0.238655	0.398663	6521|10723|245973|245972|50617|495|496	http://www.genome.jp/kegg-bin/show_pathway?hsa04966/hsa:245973%09red/hsa:495%09red/hsa:50617%09red/hsa:6521%09red/hsa:245972%09red/hsa:496%09red/hsa:10723%09red
Hepatitis B	KEGG PATHWAY	hsa05161	30	146	0.246653	0.409695	23533|5111|5295|332|1870|1871|148327|3725|84699|3456|1959|1960|7099|898|890|8900|3665|9134|4318|4776|4772|7042|1869|5582|9641|4792|3569|5602|100506742|2353	http://www.genome.jp/kegg-bin/show_pathway?hsa05161/hsa:3569%09red/hsa:3665%09red/hsa:5582%09red/hsa:3725%09red/hsa:332%09red/hsa:9134%09red/hsa:7099%09red/hsa:3456%09red/hsa:4772%09red/hsa:1870%09red/hsa:1871%09red/hsa:5602%09red/hsa:1959%09red/hsa:8900%09red/hsa:2353%09red/hsa:890%09red/hsa:5111%09red/hsa:4792%09red/hsa:5295%09red/hsa:898%09red/hsa:100506742%09red/hsa:4318%09red/hsa:23533%09red…
AMPK signaling pathway	KEGG PATHWAY	hsa04152	26	125	0.2482	0.409949	23533|1080|5295|5214|148327|79966|84699|2203|5563|1375|8900|890|81617|3953|3952|148|5468|3172|5105|2998|948|1978|32|5522|57818|2538	http://www.genome.jp/kegg-bin/show_pathway?hsa04152/hsa:2538%09red/hsa:3953%09red/hsa:3952%09red/hsa:81617%09red/hsa:5105%09red/hsa:1978%09red/hsa:948%09red/hsa:5214%09red/hsa:8900%09red/hsa:1375%09red/hsa:3172%09red/hsa:148%09red/hsa:1080%09red/hsa:890%09red/hsa:2998%09red/hsa:5295%09red/hsa:79966%09red/hsa:32%09red/hsa:5522%09red/hsa:23533%09red/hsa:148327%09red/hsa:5563%09red/hsa:5468%09red/hs…
Epithelial cell signaling in Helicobacter pylori infection	KEGG PATHWAY	hsa05120	15	68	0.253692	0.416679	3579|150084|3577|1839|245973|245972|50617|83700|5058|5602|5803|3725|4233|4792|58494	http://www.genome.jp/kegg-bin/show_pathway?hsa05120/hsa:58494%09red/hsa:3579%09red/hsa:1839%09red/hsa:4792%09red/hsa:3725%09red/hsa:3577%09red/hsa:83700%09red/hsa:4233%09red/hsa:5058%09red/hsa:50617%09red/hsa:5602%09red/hsa:245973%09red/hsa:245972%09red/hsa:5803%09red/hsa:150084%09red
Biosynthesis of unsaturated fatty acids	KEGG PATHWAY	hsa01040	6	23	0.259909	0.424518	79966|54898|79071|570|401494|9200	http://www.genome.jp/kegg-bin/show_pathway?hsa01040/hsa:54898%09red/hsa:9200%09red/hsa:401494%09red/hsa:79966%09red/hsa:79071%09red/hsa:570%09red
Adherens junction	KEGG PATHWAY	hsa04520	16	74	0.266213	0.432412	4008|5818|88|81607|2064|5881|5797|10580|8936|10810|89|1496|5770|5787|4233|7048	http://www.genome.jp/kegg-bin/show_pathway?hsa04520/hsa:5787%09red/hsa:81607%09red/hsa:2064%09red/hsa:4008%09red/hsa:89%09red/hsa:5881%09red/hsa:1496%09red/hsa:5818%09red/hsa:10580%09red/hsa:4233%09red/hsa:5770%09red/hsa:8936%09red/hsa:88%09red/hsa:10810%09red/hsa:5797%09red/hsa:7048%09red
Glycosphingolipid biosynthesis - globo series	KEGG PATHWAY	hsa00603	4	14	0.278011	0.449094	10690|2524|8706|10317	http://www.genome.jp/kegg-bin/show_pathway?hsa00603/hsa:10317%09red/hsa:2524%09red/hsa:8706%09red/hsa:10690%09red
Butirosin and neomycin biosynthesis	KEGG PATHWAY	hsa00524	2	5	0.282271	0.452114	3101|80201	http://www.genome.jp/kegg-bin/show_pathway?hsa00524/hsa:80201%09red/hsa:3101%09red
Insulin signaling pathway	KEGG PATHWAY	hsa04910	28	139	0.286096	0.452114	23533|51806|5295|53358|5602|5506|253314|2203|163688|5255|5313|3101|80201|5563|10580|810|5770|23624|9021|5105|2998|5837|1978|32|57818|2538|51763|8835	http://www.genome.jp/kegg-bin/show_pathway?hsa04910/hsa:2538%09red/hsa:23624%09red/hsa:5105%09red/hsa:1978%09red/hsa:32%09red/hsa:5255%09red/hsa:8835%09red/hsa:80201%09red/hsa:10580%09red/hsa:5602%09red/hsa:163688%09red/hsa:5313%09red/hsa:3101%09red/hsa:2998%09red/hsa:5295%09red/hsa:51763%09red/hsa:253314%09red/hsa:51806%09red/hsa:23533%09red/hsa:5837%09red/hsa:5506%09red/hsa:810%09red/hsa:53358%…
Glycosaminoglycan biosynthesis - heparan sulfate / heparin	KEGG PATHWAY	hsa00534	6	24	0.287152	0.452114	3340|222537|90161|9955|9957|64579	http://www.genome.jp/kegg-bin/show_pathway?hsa00534/hsa:64579%09red/hsa:90161%09red/hsa:3340%09red/hsa:222537%09red/hsa:9957%09red/hsa:9955%09red
Hippo signaling pathway -multiple species	KEGG PATHWAY	hsa04392	7	29	0.287569	0.452114	79633|54798|8994|166824|5058|26524|9770	http://www.genome.jp/kegg-bin/show_pathway?hsa04392/hsa:54798%09red/hsa:79633%09red/hsa:8994%09red/hsa:166824%09red/hsa:5058%09red/hsa:9770%09red/hsa:26524%09red
Homologous recombination	KEGG PATHWAY	hsa03440	7	29	0.287569	0.452114	5888|8438|641|7516|675|25788|146956	http://www.genome.jp/kegg-bin/show_pathway?hsa03440/hsa:641%09red/hsa:8438%09red/hsa:675%09red/hsa:146956%09red/hsa:5888%09red/hsa:25788%09red/hsa:7516%09red
Thyroid hormone signaling pathway	KEGG PATHWAY	hsa04919	24	118	0.290643	0.454517	23533|51196|5295|5214|5582|3690|1733|6513|1734|482|89869|477|2648|2626|4624|486|4855|481|7068|1827|6258|9882|478|8850	http://www.genome.jp/kegg-bin/show_pathway?hsa04919/hsa:5582%09red/hsa:486%09red/hsa:481%09red/hsa:482%09red/hsa:6258%09red/hsa:477%09red/hsa:8850%09red/hsa:5214%09red/hsa:3690%09red/hsa:4855%09red/hsa:2626%09red/hsa:2648%09red/hsa:5295%09red/hsa:478%09red/hsa:9882%09red/hsa:1734%09red/hsa:1733%09red/hsa:51196%09red/hsa:23533%09red/hsa:7068%09red/hsa:1827%09red/hsa:6513%09red/hsa:4624%09red/hsa:8…
Viral myocarditis	KEGG PATHWAY	hsa05416	13	60	0.292363	0.454787	857|4624|3122|3113|3127|3111|3683|5881|6445|6442|4625|3133|5551	http://www.genome.jp/kegg-bin/show_pathway?hsa05416/hsa:3111%09red/hsa:3683%09red/hsa:4624%09red/hsa:6445%09red/hsa:5881%09red/hsa:5551%09red/hsa:4625%09red/hsa:857%09red/hsa:3133%09red/hsa:3113%09red/hsa:3122%09red/hsa:6442%09red/hsa:3127%09red
Pyruvate metabolism	KEGG PATHWAY	hsa00620	9	40	0.306794	0.474723	217|3939|5313|5091|134526|219|32|84264|5105	http://www.genome.jp/kegg-bin/show_pathway?hsa00620/hsa:134526%09red/hsa:32%09red/hsa:5105%09red/hsa:84264%09red/hsa:219%09red/hsa:5091%09red/hsa:3939%09red/hsa:5313%09red/hsa:217%09red
Nicotinate and nicotinamide metabolism	KEGG PATHWAY	hsa00760	7	30	0.312853	0.479162	23475|5169|23057|316|4907|84618|683	http://www.genome.jp/kegg-bin/show_pathway?hsa00760/hsa:23475%09red/hsa:4907%09red/hsa:316%09red/hsa:683%09red/hsa:23057%09red/hsa:5169%09red/hsa:84618%09red
Glycosaminoglycan biosynthesis - keratan sulfate	KEGG PATHWAY	hsa00533	4	15	0.313969	0.479162	4166|2530|10164|8704	http://www.genome.jp/kegg-bin/show_pathway?hsa00533/hsa:10164%09red/hsa:8704%09red/hsa:2530%09red/hsa:4166%09red
Non-small cell lung cancer	KEGG PATHWAY	hsa05223	12	56	0.314552	0.479162	23533|5582|5295|1029|6258|238|1950|1870|1871|1869|7039|2064	http://www.genome.jp/kegg-bin/show_pathway?hsa05223/hsa:6258%09red/hsa:23533%09red/hsa:5582%09red/hsa:238%09red/hsa:5295%09red/hsa:1029%09red/hsa:1870%09red/hsa:1871%09red/hsa:2064%09red/hsa:1950%09red/hsa:7039%09red/hsa:1869%09red
Chagas disease (American trypanosomiasis)	KEGG PATHWAY	hsa05142	21	104	0.31731	0.480872	3593|23533|5295|3456|6347|1636|3569|3458|714|713|712|2776|7099|5522|2353|5602|3654|3725|7042|7048|4792	http://www.genome.jp/kegg-bin/show_pathway?hsa05142/hsa:5522%09red/hsa:3569%09red/hsa:23533%09red/hsa:3458%09red/hsa:2353%09red/hsa:3593%09red/hsa:1636%09red/hsa:7099%09red/hsa:3456%09red/hsa:3725%09red/hsa:4792%09red/hsa:5295%09red/hsa:7048%09red/hsa:6347%09red/hsa:5602%09red/hsa:2776%09red/hsa:713%09red/hsa:712%09red/hsa:714%09red/hsa:3654%09red/hsa:7042%09red
Bacterial invasion of epithelial cells	KEGG PATHWAY	hsa05100	16	78	0.328544	0.495343	23533|857|1759|26084|2549|5295|858|859|79767|8936|53358|1496|55964|23624|124404|4233	http://www.genome.jp/kegg-bin/show_pathway?hsa05100/hsa:79767%09red/hsa:23533%09red/hsa:55964%09red/hsa:23624%09red/hsa:5295%09red/hsa:4233%09red/hsa:53358%09red/hsa:1759%09red/hsa:1496%09red/hsa:26084%09red/hsa:2549%09red/hsa:857%09red/hsa:8936%09red/hsa:124404%09red/hsa:858%09red/hsa:859%09red
Vitamin B6 metabolism	KEGG PATHWAY	hsa00750	2	6	0.341524	0.512286	29968|316	http://www.genome.jp/kegg-bin/show_pathway?hsa00750/hsa:316%09red/hsa:29968%09red
Taurine and hypotaurine metabolism	KEGG PATHWAY	hsa00430	3	11	0.350407	0.522942	570|1036|2571	http://www.genome.jp/kegg-bin/show_pathway?hsa00430/hsa:1036%09red/hsa:570%09red/hsa:2571%09red
Asthma	KEGG PATHWAY	hsa05310	7	32	0.364436	0.540886	3596|2206|2207|3122|3113|3127|3111	http://www.genome.jp/kegg-bin/show_pathway?hsa05310/hsa:3596%09red/hsa:3111%09red/hsa:3113%09red/hsa:2206%09red/hsa:2207%09red/hsa:3122%09red/hsa:3127%09red
Amino sugar and nucleotide sugar metabolism	KEGG PATHWAY	hsa00520	10	48	0.36611	0.540886	2582|7264|3101|80201|2673|5373|2762|7358|64841|2821	http://www.genome.jp/kegg-bin/show_pathway?hsa00520/hsa:7264%09red/hsa:2762%09red/hsa:7358%09red/hsa:64841%09red/hsa:2582%09red/hsa:80201%09red/hsa:2673%09red/hsa:5373%09red/hsa:2821%09red/hsa:3101%09red
Selenocompound metabolism	KEGG PATHWAY	hsa00450	4	17	0.386616	0.568325	9060|1491|7296|11185	http://www.genome.jp/kegg-bin/show_pathway?hsa00450/hsa:7296%09red/hsa:11185%09red/hsa:9060%09red/hsa:1491%09red
Inositol phosphate metabolism	KEGG PATHWAY	hsa00562	14	71	0.39276	0.574484	8871|5288|9108|8395|51196|138429|7167|9651|51477|55586|89869|80271|3706|51763	http://www.genome.jp/kegg-bin/show_pathway?hsa00562/hsa:51196%09red/hsa:8395%09red/hsa:55586%09red/hsa:80271%09red/hsa:7167%09red/hsa:5288%09red/hsa:3706%09red/hsa:138429%09red/hsa:8871%09red/hsa:51763%09red/hsa:9108%09red/hsa:89869%09red/hsa:9651%09red/hsa:51477%09red
Fatty acid degradation	KEGG PATHWAY	hsa00071	9	44	0.396281	0.574943	217|23205|33|219|124|125|126|127|1375	http://www.genome.jp/kegg-bin/show_pathway?hsa00071/hsa:33%09red/hsa:1375%09red/hsa:219%09red/hsa:23205%09red/hsa:125%09red/hsa:126%09red/hsa:127%09red/hsa:124%09red/hsa:217%09red
mTOR signaling pathway	KEGG PATHWAY	hsa04150	29	154	0.39889	0.574943	23533|5295|8326|8322|253314|5582|5563|7479|7471|7473|7475|7476|51384|8140|54541|64798|6446|7484|11211|7481|7480|7483|7482|81617|245973|1978|89780|6502|80326	http://www.genome.jp/kegg-bin/show_pathway?hsa04150/hsa:11211%09red/hsa:54541%09red/hsa:5582%09red/hsa:89780%09red/hsa:81617%09red/hsa:245973%09red/hsa:6502%09red/hsa:7476%09red/hsa:1978%09red/hsa:7475%09red/hsa:7473%09red/hsa:7471%09red/hsa:80326%09red/hsa:7479%09red/hsa:6446%09red/hsa:7482%09red/hsa:5295%09red/hsa:253314%09red/hsa:8322%09red/hsa:8326%09red/hsa:64798%09red/hsa:23533%09red/hsa:51…
Legionellosis	KEGG PATHWAY	hsa05134	11	55	0.399437	0.574943	58484|3593|3569|2921|2920|664|7099|4792|3329|3310|1917	http://www.genome.jp/kegg-bin/show_pathway?hsa05134/hsa:3569%09red/hsa:58484%09red/hsa:2921%09red/hsa:3593%09red/hsa:2920%09red/hsa:1917%09red/hsa:664%09red/hsa:3329%09red/hsa:4792%09red/hsa:3310%09red/hsa:7099%09red
Long-term potentiation	KEGG PATHWAY	hsa04720	13	66	0.401152	0.574943	2903|51806|5582|2906|2902|2891|2890|2776|114|810|163688|815|816	http://www.genome.jp/kegg-bin/show_pathway?hsa04720/hsa:2776%09red/hsa:5582%09red/hsa:816%09red/hsa:815%09red/hsa:2891%09red/hsa:2890%09red/hsa:114%09red/hsa:810%09red/hsa:51806%09red/hsa:163688%09red/hsa:2906%09red/hsa:2903%09red/hsa:2902%09red
Endocytosis	KEGG PATHWAY	hsa04144	48	260	0.402851	0.574943	23327|3949|153|154|2869|89853|7037|64411|93661|273|84249|6457|6456|100526767|80223|857|3579|3798|3577|858|859|3559|84612|1759|2263|2264|408|30846|8395|9372|3800|1950|3133|7042|440073|3310|23624|116984|4233|7048|6011|1601|138429|55040|5979|2352|155382|2066	http://www.genome.jp/kegg-bin/show_pathway?hsa04144/hsa:8395%09red/hsa:408%09red/hsa:154%09red/hsa:153%09red/hsa:138429%09red/hsa:55040%09red/hsa:273%09red/hsa:9372%09red/hsa:80223%09red/hsa:89853%09red/hsa:2869%09red/hsa:5979%09red/hsa:3310%09red/hsa:2066%09red/hsa:6011%09red/hsa:1950%09red/hsa:100526767%09red/hsa:2352%09red/hsa:3798%09red/hsa:84249%09red/hsa:3579%09red/hsa:30846%09red/hsa:3559%…
Allograft rejection	KEGG PATHWAY	hsa05330	8	39	0.405928	0.576536	3593|3122|3458|3113|3127|3111|5551|3133	http://www.genome.jp/kegg-bin/show_pathway?hsa05330/hsa:3458%09red/hsa:3593%09red/hsa:5551%09red/hsa:3111%09red/hsa:3113%09red/hsa:3133%09red/hsa:3122%09red/hsa:3127%09red
Prostate cancer	KEGG PATHWAY	hsa05215	17	89	0.418368	0.591347	7039|23533|5295|84699|898|9134|5155|354|1950|1870|1871|1869|2263|3645|148327|2064|4792	http://www.genome.jp/kegg-bin/show_pathway?hsa05215/hsa:5155%09red/hsa:23533%09red/hsa:1871%09red/hsa:148327%09red/hsa:7039%09red/hsa:4792%09red/hsa:5295%09red/hsa:898%09red/hsa:1870%09red/hsa:9134%09red/hsa:2064%09red/hsa:1950%09red/hsa:354%09red/hsa:2263%09red/hsa:3645%09red/hsa:1869%09red/hsa:84699%09red
Toll-like receptor signaling pathway	KEGG PATHWAY	hsa04620	20	106	0.424187	0.596704	3665|23533|5295|1326|6696|4283|3929|3627|7099|2353|3725|3569|5602|3654|3456|51311|3593|9641|5608|4792	http://www.genome.jp/kegg-bin/show_pathway?hsa04620/hsa:51311%09red/hsa:3569%09red/hsa:3665%09red/hsa:23533%09red/hsa:2353%09red/hsa:3593%09red/hsa:7099%09red/hsa:3456%09red/hsa:3725%09red/hsa:3627%09red/hsa:5295%09red/hsa:5602%09red/hsa:4792%09red/hsa:9641%09red/hsa:1326%09red/hsa:6696%09red/hsa:3929%09red/hsa:4283%09red/hsa:3654%09red/hsa:5608%09red
Tuberculosis	KEGG PATHWAY	hsa05152	33	179	0.43109	0.603526	3593|51806|4360|3687|3929|9103|5602|3654|3329|3456|2207|3122|2209|3458|3127|7099|810|815|816|26253|10332|245972|51561|7042|163688|2215|2214|3569|3113|3111|50617|820|1594	http://www.genome.jp/kegg-bin/show_pathway?hsa05152/hsa:3569%09red/hsa:3329%09red/hsa:50617%09red/hsa:3687%09red/hsa:245972%09red/hsa:26253%09red/hsa:51561%09red/hsa:3458%09red/hsa:3593%09red/hsa:820%09red/hsa:7099%09red/hsa:3456%09red/hsa:2215%09red/hsa:2214%09red/hsa:3122%09red/hsa:4360%09red/hsa:3654%09red/hsa:3127%09red/hsa:5602%09red/hsa:51806%09red/hsa:3929%09red/hsa:163688%09red/hsa:816%09…
Non-homologous end-joining	KEGG PATHWAY	hsa03450	3	13	0.436765	0.607386	5591|1791|2237	http://www.genome.jp/kegg-bin/show_pathway?hsa03450/hsa:1791%09red/hsa:2237%09red/hsa:5591%09red
Fc epsilon RI signaling pathway	KEGG PATHWAY	hsa04664	13	68	0.438279	0.607386	23533|5295|3596|2206|2207|695|5602|5881|9846|5321|255189|5608|283748	http://www.genome.jp/kegg-bin/show_pathway?hsa04664/hsa:695%09red/hsa:23533%09red/hsa:5321%09red/hsa:5295%09red/hsa:255189%09red/hsa:3596%09red/hsa:283748%09red/hsa:5602%09red/hsa:9846%09red/hsa:2206%09red/hsa:2207%09red/hsa:5881%09red/hsa:5608%09red
NOD-like receptor signaling pathway	KEGG PATHWAY	hsa04621	11	57	0.440045	0.607386	58484|4210|6347|2920|838|3569|59082|260434|7128|5602|4792	http://www.genome.jp/kegg-bin/show_pathway?hsa04621/hsa:3569%09red/hsa:58484%09red/hsa:7128%09red/hsa:2920%09red/hsa:4792%09red/hsa:838%09red/hsa:260434%09red/hsa:6347%09red/hsa:5602%09red/hsa:4210%09red/hsa:59082%09red
Toxoplasmosis	KEGG PATHWAY	hsa05145	22	119	0.450804	0.619329	3593|23533|3949|284217|5295|3654|5602|10105|5608|3122|3458|3127|7099|10319|3914|3913|240|7042|3310|4792|3113|3111	http://www.genome.jp/kegg-bin/show_pathway?hsa05145/hsa:10105%09red/hsa:3914%09red/hsa:3458%09red/hsa:3593%09red/hsa:7099%09red/hsa:3310%09red/hsa:5602%09red/hsa:3122%09red/hsa:3913%09red/hsa:3654%09red/hsa:3127%09red/hsa:3949%09red/hsa:4792%09red/hsa:5295%09red/hsa:240%09red/hsa:23533%09red/hsa:3111%09red/hsa:3113%09red/hsa:7042%09red/hsa:10319%09red/hsa:284217%09red/hsa:5608%09red
Glycosaminoglycan degradation	KEGG PATHWAY	hsa00531	4	19	0.458159	0.626506	8692|3373|60495|23553	http://www.genome.jp/kegg-bin/show_pathway?hsa00531/hsa:3373%09red/hsa:60495%09red/hsa:23553%09red/hsa:8692%09red
Salmonella infection	KEGG PATHWAY	hsa05132	16	86	0.460374	0.62662	58484|375189|2353|2921|2920|3458|3929|7099|5217|8936|5602|4628|3725|83547|3569|147700	http://www.genome.jp/kegg-bin/show_pathway?hsa05132/hsa:3569%09red/hsa:58484%09red/hsa:3458%09red/hsa:375189%09red/hsa:2921%09red/hsa:2920%09red/hsa:7099%09red/hsa:3725%09red/hsa:83547%09red/hsa:5217%09red/hsa:5602%09red/hsa:147700%09red/hsa:8936%09red/hsa:3929%09red/hsa:2353%09red/hsa:4628%09red
Phosphatidylinositol signaling system	KEGG PATHWAY	hsa04070	18	98	0.472561	0.637923	8871|23533|5288|5295|5582|117283|9108|51806|8395|51196|1607|51763|89869|810|163688|3706|9162|80271	http://www.genome.jp/kegg-bin/show_pathway?hsa04070/hsa:8395%09red/hsa:51196%09red/hsa:51763%09red/hsa:9162%09red/hsa:5582%09red/hsa:80271%09red/hsa:89869%09red/hsa:1607%09red/hsa:5295%09red/hsa:3706%09red/hsa:5288%09red/hsa:8871%09red/hsa:23533%09red/hsa:9108%09red/hsa:810%09red/hsa:51806%09red/hsa:163688%09red/hsa:117283%09red
Fatty acid elongation	KEGG PATHWAY	hsa00062	5	25	0.473018	0.637923	401494|54898|6785|79071|9200	http://www.genome.jp/kegg-bin/show_pathway?hsa00062/hsa:6785%09red/hsa:9200%09red/hsa:401494%09red/hsa:54898%09red/hsa:79071%09red
NF-kappa B signaling pathway	KEGG PATHWAY	hsa04064	17	93	0.482704	0.641274	597|695|2920|8600|3929|5588|7099|7188|6363|6387|4792|7128|3654|8792|84433|5328|4616	http://www.genome.jp/kegg-bin/show_pathway?hsa04064/hsa:695%09red/hsa:6387%09red/hsa:2920%09red/hsa:597%09red/hsa:5328%09red/hsa:5588%09red/hsa:6363%09red/hsa:7128%09red/hsa:8792%09red/hsa:7188%09red/hsa:4792%09red/hsa:4616%09red/hsa:7099%09red/hsa:3929%09red/hsa:8600%09red/hsa:84433%09red/hsa:3654%09red
Other types of O-glycan biosynthesis	KEGG PATHWAY	hsa00514	6	31	0.484429	0.641274	23127|4242|3955|27087|8704|10690	http://www.genome.jp/kegg-bin/show_pathway?hsa00514/hsa:3955%09red/hsa:23127%09red/hsa:10690%09red/hsa:27087%09red/hsa:8704%09red/hsa:4242%09red
Circadian rhythm	KEGG PATHWAY	hsa04710	6	31	0.484429	0.641274	5187|5563|1408|4862|79365|6095	http://www.genome.jp/kegg-bin/show_pathway?hsa04710/hsa:4862%09red/hsa:5187%09red/hsa:6095%09red/hsa:1408%09red/hsa:5563%09red/hsa:79365%09red
Valine, leucine and isoleucine degradation	KEGG PATHWAY	hsa00280	9	48	0.486408	0.641274	217|316|27034|64064|54511|64902|3157|259307|219	http://www.genome.jp/kegg-bin/show_pathway?hsa00280/hsa:316%09red/hsa:54511%09red/hsa:259307%09red/hsa:3157%09red/hsa:219%09red/hsa:64064%09red/hsa:27034%09red/hsa:64902%09red/hsa:217%09red
Notch signaling pathway	KEGG PATHWAY	hsa04330	9	48	0.486408	0.641274	2648|171558|4242|3955|11317|113878|10683|4855|8850	http://www.genome.jp/kegg-bin/show_pathway?hsa04330/hsa:3955%09red/hsa:11317%09red/hsa:171558%09red/hsa:2648%09red/hsa:8850%09red/hsa:113878%09red/hsa:4855%09red/hsa:4242%09red/hsa:10683%09red
Primary immunodeficiency	KEGG PATHWAY	hsa05340	7	37	0.493733	0.648025	973|3543|3575|695|3718|326|930	http://www.genome.jp/kegg-bin/show_pathway?hsa05340/hsa:695%09red/hsa:973%09red/hsa:3718%09red/hsa:3543%09red/hsa:3575%09red/hsa:930%09red/hsa:326%09red
Influenza A	KEGG PATHWAY	hsa05164	31	176	0.527224	0.686821	3593|23533|90865|5295|5602|5645|5644|3725|5646|5608|3456|6347|3122|9021|3458|3127|7099|3665|56649|56000|3838|3627|100529063|3310|9641|4792|84000|4938|3569|3113|3111	http://www.genome.jp/kegg-bin/show_pathway?hsa05164/hsa:3569%09red/hsa:3665%09red/hsa:3838%09red/hsa:3725%09red/hsa:3627%09red/hsa:100529063%09red/hsa:5608%09red/hsa:90865%09red/hsa:3458%09red/hsa:3593%09red/hsa:7099%09red/hsa:3456%09red/hsa:84000%09red/hsa:3310%09red/hsa:6347%09red/hsa:4938%09red/hsa:5602%09red/hsa:3122%09red/hsa:5646%09red/hsa:5645%09red/hsa:3127%09red/hsa:56000%09red/hsa:56649…
B cell receptor signaling pathway	KEGG PATHWAY	hsa04662	13	73	0.529894	0.686821	11025|23533|973|695|84433|5295|8519|5881|4772|2353|3725|930|4792	http://www.genome.jp/kegg-bin/show_pathway?hsa04662/hsa:695%09red/hsa:973%09red/hsa:23533%09red/hsa:84433%09red/hsa:3725%09red/hsa:4792%09red/hsa:8519%09red/hsa:4772%09red/hsa:5295%09red/hsa:5881%09red/hsa:930%09red/hsa:11025%09red/hsa:2353%09red
Intestinal immune network for IgA production	KEGG PATHWAY	hsa04672	9	50	0.530301	0.686821	3122|3569|3113|3127|8741|608|6387|3111|6370	http://www.genome.jp/kegg-bin/show_pathway?hsa04672/hsa:3569%09red/hsa:6387%09red/hsa:6370%09red/hsa:3111%09red/hsa:3113%09red/hsa:608%09red/hsa:8741%09red/hsa:3122%09red/hsa:3127%09red
Vibrio cholerae infection	KEGG PATHWAY	hsa05110	9	51	0.551745	0.71146	9601|245973|1080|11015|30001|115|245972|50617|4583	http://www.genome.jp/kegg-bin/show_pathway?hsa05110/hsa:4583%09red/hsa:9601%09red/hsa:1080%09red/hsa:50617%09red/hsa:115%09red/hsa:245973%09red/hsa:245972%09red/hsa:11015%09red/hsa:30001%09red
Sphingolipid signaling pathway	KEGG PATHWAY	hsa04071	21	121	0.558796	0.717406	23533|8698|5295|5582|2206|2207|134|130367|5581|204219|5522|56624|10715|5881|166929|4985|2776|5602|1901|53637|9846	http://www.genome.jp/kegg-bin/show_pathway?hsa04071/hsa:5522%09red/hsa:166929%09red/hsa:23533%09red/hsa:2776%09red/hsa:5581%09red/hsa:5582%09red/hsa:4985%09red/hsa:53637%09red/hsa:56624%09red/hsa:1901%09red/hsa:204219%09red/hsa:5295%09red/hsa:5881%09red/hsa:134%09red/hsa:5602%09red/hsa:9846%09red/hsa:2206%09red/hsa:2207%09red/hsa:8698%09red/hsa:130367%09red/hsa:10715%09red
Glyoxylate and dicarboxylate metabolism	KEGG PATHWAY	hsa00630	5	28	0.56194	0.718306	847|6472|189|2731|54363	http://www.genome.jp/kegg-bin/show_pathway?hsa00630/hsa:189%09red/hsa:847%09red/hsa:6472%09red/hsa:54363%09red/hsa:2731%09red
Hepatitis C	KEGG PATHWAY	hsa05160	23	133	0.564542	0.718508	5010|23533|9074|9075|3949|5295|5522|5602|3456|9641|9071|51208|3665|100132463|1950|9021|9080|7122|4792|23562|4938|1364|1365	http://www.genome.jp/kegg-bin/show_pathway?hsa05160/hsa:3665%09red/hsa:9080%09red/hsa:23562%09red/hsa:51208%09red/hsa:3456%09red/hsa:7122%09red/hsa:4938%09red/hsa:1950%09red/hsa:5602%09red/hsa:9071%09red/hsa:9074%09red/hsa:9075%09red/hsa:1364%09red/hsa:1365%09red/hsa:3949%09red/hsa:4792%09red/hsa:5295%09red/hsa:5010%09red/hsa:100132463%09red/hsa:5522%09red/hsa:23533%09red/hsa:9021%09red/hsa:9641%…
Apoptosis	KEGG PATHWAY	hsa04210	24	140	0.580055	0.73507	23533|597|5295|113457|332|5602|4616|5414|79861|84823|4001|112714|5551|153090|3725|7846|4792|3563|5366|7277|7278|100506742|1515|2353	http://www.genome.jp/kegg-bin/show_pathway?hsa04210/hsa:597%09red/hsa:3725%09red/hsa:5366%09red/hsa:112714%09red/hsa:332%09red/hsa:153090%09red/hsa:5414%09red/hsa:4001%09red/hsa:5551%09red/hsa:4616%09red/hsa:2353%09red/hsa:5602%09red/hsa:3563%09red/hsa:79861%09red/hsa:4792%09red/hsa:5295%09red/hsa:84823%09red/hsa:100506742%09red/hsa:23533%09red/hsa:7278%09red/hsa:1515%09red/hsa:7277%09red/hsa:113…
Sphingolipid metabolism	KEGG PATHWAY	hsa00600	8	47	0.592046	0.747045	7368|130367|204219|56624|10715|166929|8613|8612	http://www.genome.jp/kegg-bin/show_pathway?hsa00600/hsa:166929%09red/hsa:7368%09red/hsa:56624%09red/hsa:204219%09red/hsa:8613%09red/hsa:8612%09red/hsa:130367%09red/hsa:10715%09red
RNA degradation	KEGG PATHWAY	hsa03018	13	77	0.599639	0.749069	3329|26986|54766|54512|5214|2027|56915|2023|340529|7832|645974|5042|80336	http://www.genome.jp/kegg-bin/show_pathway?hsa03018/hsa:2023%09red/hsa:56915%09red/hsa:7832%09red/hsa:54766%09red/hsa:54512%09red/hsa:3329%09red/hsa:340529%09red/hsa:80336%09red/hsa:26986%09red/hsa:5214%09red/hsa:645974%09red/hsa:5042%09red/hsa:2027%09red
Ubiquinone and other terpenoid-quinone biosynthesis	KEGG PATHWAY	hsa00130	2	11	0.600155	0.749069	6898|1728	http://www.genome.jp/kegg-bin/show_pathway?hsa00130/hsa:6898%09red/hsa:1728%09red
Peroxisome	KEGG PATHWAY	hsa04146	14	83	0.601293	0.749069	847|11001|26063|51555|55711|570|7498|1610|11264|54511|8528|54363|189|3418	http://www.genome.jp/kegg-bin/show_pathway?hsa04146/hsa:11264%09red/hsa:51555%09red/hsa:570%09red/hsa:26063%09red/hsa:3418%09red/hsa:1610%09red/hsa:7498%09red/hsa:189%09red/hsa:847%09red/hsa:54363%09red/hsa:8528%09red/hsa:55711%09red/hsa:11001%09red/hsa:54511%09red
Fatty acid metabolism	KEGG PATHWAY	hsa01212	8	48	0.613374	0.757841	79966|79071|33|54898|9200|1375|401494|23205	http://www.genome.jp/kegg-bin/show_pathway?hsa01212/hsa:33%09red/hsa:54898%09red/hsa:9200%09red/hsa:1375%09red/hsa:401494%09red/hsa:79966%09red/hsa:23205%09red/hsa:79071%09red
Autoimmune thyroid disease	KEGG PATHWAY	hsa05320	9	54	0.61349	0.757841	7173|1081|7253|3122|3113|3127|3111|5551|3133	http://www.genome.jp/kegg-bin/show_pathway?hsa05320/hsa:7253%09red/hsa:1081%09red/hsa:5551%09red/hsa:7173%09red/hsa:3113%09red/hsa:3133%09red/hsa:3122%09red/hsa:3111%09red/hsa:3127%09red
Antigen processing and presentation	KEGG PATHWAY	hsa04612	13	78	0.61634	0.758175	3811|3809|3822|3122|3804|3458|3113|3127|3111|3802|3805|3133|3310	http://www.genome.jp/kegg-bin/show_pathway?hsa04612/hsa:3458%09red/hsa:3809%09red/hsa:3822%09red/hsa:3805%09red/hsa:3804%09red/hsa:3811%09red/hsa:3310%09red/hsa:3111%09red/hsa:3113%09red/hsa:3133%09red/hsa:3122%09red/hsa:3802%09red/hsa:3127%09red
2-Oxocarboxylic acid metabolism	KEGG PATHWAY	hsa01210	3	18	0.627585	0.768792	84706|3418|2875	http://www.genome.jp/kegg-bin/show_pathway?hsa01210/hsa:3418%09red/hsa:84706%09red/hsa:2875%09red
Chronic myeloid leukemia	KEGG PATHWAY	hsa05220	12	73	0.632417	0.771496	23533|5295|1029|7042|53358|9846|1870|1871|1869|23624|7048|4792	http://www.genome.jp/kegg-bin/show_pathway?hsa05220/hsa:23533%09red/hsa:23624%09red/hsa:4792%09red/hsa:5295%09red/hsa:1029%09red/hsa:53358%09red/hsa:1870%09red/hsa:1871%09red/hsa:7042%09red/hsa:9846%09red/hsa:1869%09red/hsa:7048%09red
Colorectal cancer	KEGG PATHWAY	hsa05210	10	62	0.650658	0.790468	1630|23533|2353|5295|332|5881|5602|3725|7042|7048	http://www.genome.jp/kegg-bin/show_pathway?hsa05210/hsa:23533%09red/hsa:2353%09red/hsa:3725%09red/hsa:5295%09red/hsa:1630%09red/hsa:5881%09red/hsa:5602%09red/hsa:332%09red/hsa:7048%09red/hsa:7042%09red
Platinum drug resistance	KEGG PATHWAY	hsa01524	12	75	0.665254	0.804875	23533|5366|7153|5295|1029|672|332|1244|2949|221357|2064|2940	http://www.genome.jp/kegg-bin/show_pathway?hsa01524/hsa:2940%09red/hsa:23533%09red/hsa:2949%09red/hsa:7153%09red/hsa:221357%09red/hsa:5295%09red/hsa:1029%09red/hsa:672%09red/hsa:2064%09red/hsa:5366%09red/hsa:1244%09red/hsa:332%09red
Measles	KEGG PATHWAY	hsa05162	22	136	0.676017	0.814545	3593|23533|3596|5295|10332|3718|3559|3654|3456|3458|5588|7099|3665|894|9134|898|7128|3310|9641|4792|4938|3569	http://www.genome.jp/kegg-bin/show_pathway?hsa05162/hsa:3569%09red/hsa:3665%09red/hsa:5588%09red/hsa:3596%09red/hsa:3458%09red/hsa:3593%09red/hsa:7099%09red/hsa:3456%09red/hsa:3310%09red/hsa:9134%09red/hsa:4938%09red/hsa:3654%09red/hsa:894%09red/hsa:3718%09red/hsa:3559%09red/hsa:4792%09red/hsa:5295%09red/hsa:898%09red/hsa:7128%09red/hsa:23533%09red/hsa:10332%09red/hsa:9641%09red
Fatty acid biosynthesis	KEGG PATHWAY	hsa00061	2	13	0.6799	0.81588	32|23205	http://www.genome.jp/kegg-bin/show_pathway?hsa00061/hsa:23205%09red/hsa:32%09red
Cytosolic DNA-sensing pathway	KEGG PATHWAY	hsa04623	10	64	0.685359	0.819009	3665|3456|5437|9447|3569|3627|81030|90865|9641|4792	http://www.genome.jp/kegg-bin/show_pathway?hsa04623/hsa:81030%09red/hsa:3665%09red/hsa:3569%09red/hsa:3627%09red/hsa:9447%09red/hsa:5437%09red/hsa:4792%09red/hsa:90865%09red/hsa:3456%09red/hsa:9641%09red
Base excision repair	KEGG PATHWAY	hsa03410	5	33	0.690865	0.819009	5427|55247|5111|5423|2237	http://www.genome.jp/kegg-bin/show_pathway?hsa03410/hsa:5427%09red/hsa:5423%09red/hsa:5111%09red/hsa:2237%09red/hsa:55247%09red
Apoptosis - multiple species	KEGG PATHWAY	hsa04215	5	33	0.690865	0.819009	5414|5366|332|5602|441925	http://www.genome.jp/kegg-bin/show_pathway?hsa04215/hsa:332%09red/hsa:5414%09red/hsa:441925%09red/hsa:5366%09red/hsa:5602%09red
T cell receptor signaling pathway	KEGG PATHWAY	hsa04660	16	105	0.741069	0.874997	23533|1326|5063|3458|5295|56924|5588|106821730|4772|5058|2353|3725|23624|84433|57144|4792	http://www.genome.jp/kegg-bin/show_pathway?hsa04660/hsa:23624%09red/hsa:23533%09red/hsa:3458%09red/hsa:106821730%09red/hsa:4792%09red/hsa:57144%09red/hsa:3725%09red/hsa:5588%09red/hsa:5295%09red/hsa:4772%09red/hsa:5058%09red/hsa:1326%09red/hsa:84433%09red/hsa:5063%09red/hsa:2353%09red/hsa:56924%09red
Terpenoid backbone biosynthesis	KEGG PATHWAY	hsa00900	3	22	0.744552	0.875593	91734|3157|51449	http://www.genome.jp/kegg-bin/show_pathway?hsa00900/hsa:51449%09red/hsa:3157%09red/hsa:91734%09red
Epstein-Barr virus infection	KEGG PATHWAY	hsa05169	32	204	0.753289	0.882338	23533|7128|983|5295|3718|5602|3654|5608|3725|5437|3122|3458|3127|6688|2268|7431|930|8900|890|3133|11317|3310|4792|3316|3683|6502|3113|387332|7188|2208|6693|377841	http://www.genome.jp/kegg-bin/show_pathway?hsa05169/hsa:11317%09red/hsa:983%09red/hsa:3725%09red/hsa:7431%09red/hsa:6502%09red/hsa:3458%09red/hsa:3316%09red/hsa:5437%09red/hsa:377841%09red/hsa:3310%09red/hsa:7188%09red/hsa:5602%09red/hsa:6688%09red/hsa:3122%09red/hsa:8900%09red/hsa:3654%09red/hsa:3127%09red/hsa:3718%09red/hsa:6693%09red/hsa:890%09red/hsa:4792%09red/hsa:5295%09red/hsa:387332%09red…
Longevity regulating pathway	KEGG PATHWAY	hsa04211	14	94	0.758578	0.885008	253314|23533|9365|27244|847|84699|1978|5563|115|114|5468|148327|5295|196883	http://www.genome.jp/kegg-bin/show_pathway?hsa04211/hsa:1978%09red/hsa:23533%09red/hsa:253314%09red/hsa:9365%09red/hsa:148327%09red/hsa:27244%09red/hsa:114%09red/hsa:5295%09red/hsa:847%09red/hsa:5563%09red/hsa:115%09red/hsa:196883%09red/hsa:5468%09red/hsa:84699%09red
Mismatch repair	KEGG PATHWAY	hsa03430	3	23	0.768725	0.887871	9156|5111|5984	http://www.genome.jp/kegg-bin/show_pathway?hsa03430/hsa:5111%09red/hsa:5984%09red/hsa:9156%09red
Citrate cycle (TCA cycle)	KEGG PATHWAY	hsa00020	4	30	0.769674	0.887871	5091|55753|3418|5105	http://www.genome.jp/kegg-bin/show_pathway?hsa00020/hsa:3418%09red/hsa:5105%09red/hsa:55753%09red/hsa:5091%09red
Neurotrophin signaling pathway	KEGG PATHWAY	hsa04722	18	120	0.770092	0.887871	4215|23533|4145|4915|163688|51806|4916|2549|5295|53358|810|3725|4792|5602|3654|627|815|816	http://www.genome.jp/kegg-bin/show_pathway?hsa04722/hsa:4915%09red/hsa:4916%09red/hsa:23533%09red/hsa:4145%09red/hsa:627%09red/hsa:816%09red/hsa:815%09red/hsa:4792%09red/hsa:5295%09red/hsa:810%09red/hsa:53358%09red/hsa:3725%09red/hsa:4215%09red/hsa:2549%09red/hsa:5602%09red/hsa:51806%09red/hsa:163688%09red/hsa:3654%09red
RIG-I-like receptor signaling pathway	KEGG PATHWAY	hsa04622	10	70	0.776124	0.890535	3665|3593|3456|338376|3627|4792|5602|56832|9641|9636	http://www.genome.jp/kegg-bin/show_pathway?hsa04622/hsa:9636%09red/hsa:3665%09red/hsa:3593%09red/hsa:56832%09red/hsa:4792%09red/hsa:3456%09red/hsa:3627%09red/hsa:338376%09red/hsa:5602%09red/hsa:9641%09red
Vasopressin-regulated water reabsorption	KEGG PATHWAY	hsa04962	6	44	0.778461	0.890535	84699|554|115|148327|6844|361	http://www.genome.jp/kegg-bin/show_pathway?hsa04962/hsa:148327%09red/hsa:6844%09red/hsa:361%09red/hsa:115%09red/hsa:84699%09red/hsa:554%09red
Longevity regulating pathway - multiple species	KEGG PATHWAY	hsa04213	9	64	0.782461	0.891642	847|23533|5295|5563|115|114|1410|3310|196883	http://www.genome.jp/kegg-bin/show_pathway?hsa04213/hsa:23533%09red/hsa:1410%09red/hsa:114%09red/hsa:5295%09red/hsa:3310%09red/hsa:847%09red/hsa:5563%09red/hsa:115%09red/hsa:196883%09red
Lysine degradation	KEGG PATHWAY	hsa00310	7	52	0.798958	0.904761	217|8424|5352|79723|23127|219|55753	http://www.genome.jp/kegg-bin/show_pathway?hsa00310/hsa:5352%09red/hsa:23127%09red/hsa:79723%09red/hsa:8424%09red/hsa:219%09red/hsa:55753%09red/hsa:217%09red
Lysosome	KEGG PATHWAY	hsa04142	18	123	0.800129	0.904761	55353|6556|1174|7805|58511|54|3373|57192|245972|50617|3988|1515|968|27074|1511|1510|23457|8120	http://www.genome.jp/kegg-bin/show_pathway?hsa04142/hsa:55353%09red/hsa:54%09red/hsa:7805%09red/hsa:1515%09red/hsa:58511%09red/hsa:3373%09red/hsa:57192%09red/hsa:1511%09red/hsa:27074%09red/hsa:1510%09red/hsa:50617%09red/hsa:968%09red/hsa:245972%09red/hsa:6556%09red/hsa:8120%09red/hsa:23457%09red/hsa:3988%09red/hsa:1174%09red
Herpes simplex infection	KEGG PATHWAY	hsa05168	28	186	0.805532	0.907381	3593|983|3111|5602|3725|5818|3456|6347|3122|9021|3458|3127|3665|56000|6732|3133|29992|5199|9641|4792|5187|4938|6502|3569|3113|387332|7188|2353	http://www.genome.jp/kegg-bin/show_pathway?hsa05168/hsa:3569%09red/hsa:3665%09red/hsa:983%09red/hsa:3725%09red/hsa:29992%09red/hsa:3458%09red/hsa:3593%09red/hsa:3456%09red/hsa:7188%09red/hsa:6502%09red/hsa:6347%09red/hsa:4938%09red/hsa:5602%09red/hsa:3122%09red/hsa:2353%09red/hsa:3127%09red/hsa:56000%09red/hsa:4792%09red/hsa:6732%09red/hsa:387332%09red/hsa:5199%09red/hsa:5818%09red/hsa:3111%09red…
Pyrimidine metabolism	KEGG PATHWAY	hsa00240	15	105	0.81012	0.909066	7083|5437|7296|790|7298|4830|1841|5427|4907|978|7371|84618|6241|377841|4833	http://www.genome.jp/kegg-bin/show_pathway?hsa00240/hsa:7083%09red/hsa:790%09red/hsa:4830%09red/hsa:7371%09red/hsa:7298%09red/hsa:1841%09red/hsa:978%09red/hsa:4907%09red/hsa:5437%09red/hsa:4833%09red/hsa:5427%09red/hsa:7296%09red/hsa:377841%09red/hsa:84618%09red/hsa:6241%09red
Pantothenate and CoA biosynthesis	KEGG PATHWAY	hsa00770	2	18	0.82325	0.920287	5169|8876	http://www.genome.jp/kegg-bin/show_pathway?hsa00770/hsa:5169%09red/hsa:8876%09red
Sulfur metabolism	KEGG PATHWAY	hsa00920	1	10	0.831805	0.922832	9060	http://www.genome.jp/kegg-bin/show_pathway?hsa00920/hsa:9060%09red
Sulfur relay system	KEGG PATHWAY	hsa04122	1	10	0.831805	0.922832	4337	http://www.genome.jp/kegg-bin/show_pathway?hsa04122/hsa:4337%09red
Alzheimer's disease	KEGG PATHWAY	hsa05010	24	168	0.856034	0.945886	2903|51806|2597|2906|2902|1346|4023|6622|341947|163688|125965|322|25825|810|170712|4842|4311|1339|779|2776|487|100506742|8851|84701	http://www.genome.jp/kegg-bin/show_pathway?hsa05010/hsa:487%09red/hsa:25825%09red/hsa:1339%09red/hsa:2906%09red/hsa:2903%09red/hsa:2902%09red/hsa:6622%09red/hsa:4023%09red/hsa:8851%09red/hsa:125965%09red/hsa:163688%09red/hsa:170712%09red/hsa:1346%09red/hsa:341947%09red/hsa:779%09red/hsa:51806%09red/hsa:322%09red/hsa:100506742%09red/hsa:2776%09red/hsa:4311%09red/hsa:810%09red/hsa:2597%09red/hsa:48…
Acute myeloid leukemia	KEGG PATHWAY	hsa05221	7	57	0.861784	0.945886	23533|7704|5295|1978|862|6688|8900	http://www.genome.jp/kegg-bin/show_pathway?hsa05221/hsa:1978%09red/hsa:23533%09red/hsa:862%09red/hsa:5295%09red/hsa:7704%09red/hsa:6688%09red/hsa:8900%09red
Glycosaminoglycan biosynthesis - chondroitin sulfate / dermatan sulfate	KEGG PATHWAY	hsa00532	2	20	0.862237	0.945886	79586|10090	http://www.genome.jp/kegg-bin/show_pathway?hsa00532/hsa:79586%09red/hsa:10090%09red
Thyroid cancer	KEGG PATHWAY	hsa05216	3	29	0.877046	0.958556	5468|5979|6258	http://www.genome.jp/kegg-bin/show_pathway?hsa05216/hsa:6258%09red/hsa:5468%09red/hsa:5979%09red
VEGF signaling pathway	KEGG PATHWAY	hsa04370	7	61	0.899603	0.979568	23533|5582|5295|5881|5321|255189|283748	http://www.genome.jp/kegg-bin/show_pathway?hsa04370/hsa:5881%09red/hsa:23533%09red/hsa:5321%09red/hsa:5582%09red/hsa:5295%09red/hsa:255189%09red/hsa:283748%09red
Hedgehog signaling pathway	KEGG PATHWAY	hsa04340	5	47	0.905765	0.982203	64399|50846|894|3549|408	http://www.genome.jp/kegg-bin/show_pathway?hsa04340/hsa:50846%09red/hsa:894%09red/hsa:64399%09red/hsa:408%09red/hsa:3549%09red
Regulation of autophagy	KEGG PATHWAY	hsa04140	4	40	0.911917	0.982203	3458|5563|23710|441925	http://www.genome.jp/kegg-bin/show_pathway?hsa04140/hsa:23710%09red/hsa:3458%09red/hsa:441925%09red/hsa:5563%09red
Propanoate metabolism	KEGG PATHWAY	hsa00640	3	32	0.912046	0.982203	79611|3939|32	http://www.genome.jp/kegg-bin/show_pathway?hsa00640/hsa:3939%09red/hsa:79611%09red/hsa:32%09red
mRNA surveillance pathway	KEGG PATHWAY	hsa03015	11	92	0.917956	0.98496	56000|26986|5042|4440|5522|80336|100529063|340529|124540|645974|1478	http://www.genome.jp/kegg-bin/show_pathway?hsa03015/hsa:5522%09red/hsa:124540%09red/hsa:80336%09red/hsa:56000%09red/hsa:340529%09red/hsa:100529063%09red/hsa:26986%09red/hsa:1478%09red/hsa:645974%09red/hsa:4440%09red/hsa:5042%09red
N-Glycan biosynthesis	KEGG PATHWAY	hsa00510	5	49	0.922069	0.985776	2530|10195|152586|4248|8704	http://www.genome.jp/kegg-bin/show_pathway?hsa00510/hsa:4248%09red/hsa:8704%09red/hsa:10195%09red/hsa:2530%09red/hsa:152586%09red
SNARE interactions in vesicular transport	KEGG PATHWAY	hsa04130	3	34	0.930063	0.99072	6804|8676|6844	http://www.genome.jp/kegg-bin/show_pathway?hsa04130/hsa:6844%09red/hsa:6804%09red/hsa:8676%09red
Endometrial cancer	KEGG PATHWAY	hsa05213	5	52	0.941846	0.999648	23533|5295|2064|1950|1496	http://www.genome.jp/kegg-bin/show_pathway?hsa05213/hsa:1496%09red/hsa:2064%09red/hsa:23533%09red/hsa:1950%09red/hsa:5295%09red
Huntington's disease	KEGG PATHWAY	hsa05016	24	193	0.96077	1	2902|627|1346|10105|196385|148327|341947|84699|5437|125965|64446|201625|170712|1339|56171|2776|9001|5468|1770|27019|387332|1768|127602|84701	http://www.genome.jp/kegg-bin/show_pathway?hsa05016/hsa:56171%09red/hsa:10105%09red/hsa:201625%09red/hsa:84701%09red/hsa:1339%09red/hsa:627%09red/hsa:2902%09red/hsa:64446%09red/hsa:1768%09red/hsa:5437%09red/hsa:125965%09red/hsa:27019%09red/hsa:1346%09red/hsa:341947%09red/hsa:170712%09red/hsa:127602%09red/hsa:196385%09red/hsa:387332%09red/hsa:1770%09red/hsa:2776%09red/hsa:148327%09red/hsa:9001%09r…
Shigellosis	KEGG PATHWAY	hsa05131	6	65	0.964564	1	375189|79767|5217|8936|5602|4792	http://www.genome.jp/kegg-bin/show_pathway?hsa05131/hsa:79767%09red/hsa:375189%09red/hsa:4792%09red/hsa:5602%09red/hsa:5217%09red/hsa:8936%09red
Ribosome biogenesis in eukaryotes	KEGG PATHWAY	hsa03008	9	89	0.966702	1	780852|26851|56000|55127|1736|26354|6023|81691|10799	http://www.genome.jp/kegg-bin/show_pathway?hsa03008/hsa:26354%09red/hsa:56000%09red/hsa:10799%09red/hsa:780852%09red/hsa:55127%09red/hsa:6023%09red/hsa:1736%09red/hsa:81691%09red/hsa:26851%09red
Parkinson's disease	KEGG PATHWAY	hsa05012	16	142	0.970696	1	2861|6571|1339|125965|1813|6622|7054|7345|1346|6531|10105|120892|5071|170712|341947|84701	http://www.genome.jp/kegg-bin/show_pathway?hsa05012/hsa:1813%09red/hsa:6622%09red/hsa:1346%09red/hsa:5071%09red/hsa:341947%09red/hsa:7345%09red/hsa:170712%09red/hsa:2861%09red/hsa:7054%09red/hsa:6531%09red/hsa:6571%09red/hsa:1339%09red/hsa:125965%09red/hsa:10105%09red/hsa:120892%09red/hsa:84701%09red
RNA transport	KEGG PATHWAY	hsa03013	20	172	0.973844	1	387082|253314|780852|26851|10799|56000|1978|94026|26986|57510|91181|55706|80336|10460|340529|9631|645974|5042|1917|23225	http://www.genome.jp/kegg-bin/show_pathway?hsa03013/hsa:1978%09red/hsa:80336%09red/hsa:56000%09red/hsa:91181%09red/hsa:9631%09red/hsa:1917%09red/hsa:23225%09red/hsa:340529%09red/hsa:780852%09red/hsa:94026%09red/hsa:57510%09red/hsa:26986%09red/hsa:10460%09red/hsa:645974%09red/hsa:253314%09red/hsa:5042%09red/hsa:55706%09red/hsa:10799%09red/hsa:387082%09red/hsa:26851%09red
Non-alcoholic fatty liver disease (NAFLD)	KEGG PATHWAY	hsa04932	17	151	0.974257	1	23533|3569|1339|125965|3953|3952|5295|1346|5563|5313|5602|9021|3725|1571|170712|341947|84701	http://www.genome.jp/kegg-bin/show_pathway?hsa04932/hsa:84701%09red/hsa:3569%09red/hsa:23533%09red/hsa:1346%09red/hsa:3953%09red/hsa:3952%09red/hsa:341947%09red/hsa:170712%09red/hsa:3725%09red/hsa:5295%09red/hsa:125965%09red/hsa:1571%09red/hsa:5563%09red/hsa:1339%09red/hsa:9021%09red/hsa:5313%09red/hsa:5602%09red
Protein processing in endoplasmic reticulum	KEGG PATHWAY	hsa04141	19	166	0.975596	1	10970|9601|10525|85479|30001|5034|5602|23645|91319|7466|100506742|26232|285126|56605|80343|1410|3310|5071|6748	http://www.genome.jp/kegg-bin/show_pathway?hsa04141/hsa:100506742%09red/hsa:285126%09red/hsa:9601%09red/hsa:6748%09red/hsa:91319%09red/hsa:30001%09red/hsa:1410%09red/hsa:23645%09red/hsa:5034%09red/hsa:80343%09red/hsa:3310%09red/hsa:10525%09red/hsa:5071%09red/hsa:5602%09red/hsa:26232%09red/hsa:56605%09red/hsa:85479%09red/hsa:10970%09red/hsa:7466%09red
Basal transcription factors	KEGG PATHWAY	hsa03022	3	45	0.981465	1	138474|54457|387332	http://www.genome.jp/kegg-bin/show_pathway?hsa03022/hsa:54457%09red/hsa:387332%09red/hsa:138474%09red
Nucleotide excision repair	KEGG PATHWAY	hsa03420	3	47	0.985586	1	5427|5111|5984	http://www.genome.jp/kegg-bin/show_pathway?hsa03420/hsa:5427%09red/hsa:5111%09red/hsa:5984%09red
Ubiquitin mediated proteolysis	KEGG PATHWAY	hsa04120	14	137	0.985678	1	23327|10401|991|6502|11065|672|27338|134111|26232|326|23624|5071|9021|148581	http://www.genome.jp/kegg-bin/show_pathway?hsa04120/hsa:11065%09red/hsa:10401%09red/hsa:5071%09red/hsa:27338%09red/hsa:672%09red/hsa:134111%09red/hsa:23624%09red/hsa:991%09red/hsa:6502%09red/hsa:23327%09red/hsa:26232%09red/hsa:9021%09red/hsa:326%09red/hsa:148581%09red
RNA polymerase	KEGG PATHWAY	hsa03020	1	32	0.995248	1	5437	http://www.genome.jp/kegg-bin/show_pathway?hsa03020/hsa:5437%09red
Aminoacyl-tRNA biosynthesis	KEGG PATHWAY	hsa00970	4	66	0.995446	1	2617|7407|80222|55157	http://www.genome.jp/kegg-bin/show_pathway?hsa00970/hsa:7407%09red/hsa:55157%09red/hsa:2617%09red/hsa:80222%09red
Oxidative phosphorylation	KEGG PATHWAY	hsa00190	11	133	0.997387	1	1339|125965|1346|245973|245972|50617|495|496|170712|341947|84701	http://www.genome.jp/kegg-bin/show_pathway?hsa00190/hsa:1346%09red/hsa:341947%09red/hsa:170712%09red/hsa:495%09red/hsa:125965%09red/hsa:50617%09red/hsa:84701%09red/hsa:245973%09red/hsa:245972%09red/hsa:496%09red/hsa:1339%09red
Olfactory transduction	KEGG PATHWAY	hsa04740	49	420	0.99836	1	51806|121275|7932|347168|1262|1261|5138|138882|26664|26539|26534|391114|5137|390083|26212|219874|163688|5153|26219|2788|79339|347468|57101|81285|810|143503|815|816|408|390275|158131|390077|130075|26659|138881|6547|5593|5592|6543|343171|123041|402135|338755|127623|51764|4992|1258|81327|219432	http://www.genome.jp/kegg-bin/show_pathway?hsa04740/hsa:408%09red/hsa:347468%09red/hsa:219432%09red/hsa:138881%09red/hsa:121275%09red/hsa:57101%09red/hsa:810%09red/hsa:390275%09red/hsa:347168%09red/hsa:1258%09red/hsa:5593%09red/hsa:81327%09red/hsa:158131%09red/hsa:26212%09red/hsa:81285%09red/hsa:5592%09red/hsa:26534%09red/hsa:79339%09red/hsa:402135%09red/hsa:26219%09red/hsa:127623%09red/hsa:6543%…
Proteasome	KEGG PATHWAY	hsa03050	1	44	0.999321	1	3458	http://www.genome.jp/kegg-bin/show_pathway?hsa03050/hsa:3458%09red
Ribosome	KEGG PATHWAY	hsa03010	8	138	0.99991	1	29088|140801|100529239|200916|6182|6123|79590|11222	http://www.genome.jp/kegg-bin/show_pathway?hsa03010/hsa:6182%09red/hsa:29088%09red/hsa:79590%09red/hsa:140801%09red/hsa:11222%09red/hsa:100529239%09red/hsa:6123%09red/hsa:200916%09red
Spliceosome	KEGG PATHWAY	hsa03040	3	134	1	1	51645|3310|6635	http://www.genome.jp/kegg-bin/show_pathway?hsa03040/hsa:51645%09red/hsa:6635%09red/hsa:3310%09red
--------------------
#Term	Database	ID	Input number	Background number	P-Value	Corrected P-Value	Input	Hyperlink
--------------------
#Term	Database	ID	Input number	Background number	P-Value	Corrected P-Value	Input	Hyperlink
--------------------

## Sheet: Sheet2
Table S2. The KEGG pathway differential gene function annotation with Kobas algorithm
#Term	Database	ID	Input number	Background number	P-Value	Corrected P-Value	Input	Hyperlink
Systemic lupus erythematosus	KEGG PATHWAY	hsa05322	22	136	2.23768e-23	2.50621e-21	8361|8360|8364|8367|8366|8368|89|8342|8346|731|8968|8332|8359|8331|8335|8350|8352|8354|317772|8358|3018|85235	http://www.genome.jp/kegg-bin/show_pathway?hsa05322/hsa:8358%09red/hsa:8359%09red/hsa:8352%09red/hsa:8350%09red/hsa:8354%09red/hsa:8331%09red/hsa:8332%09red/hsa:8335%09red/hsa:8968%09red/hsa:85235%09red/hsa:89%09red/hsa:8346%09red/hsa:8342%09red/hsa:8367%09red/hsa:8366%09red/hsa:8364%09red/hsa:8361%09red/hsa:8360%09red/hsa:731%09red/hsa:8368%09red/hsa:317772%09red/hsa:3018%09red
Alcoholism	KEGG PATHWAY	hsa05034	22	179	4.96784e-21	2.78199e-19	8361|8360|8364|8367|8366|8368|8342|8346|84699|8968|8332|8359|8331|8335|8350|8352|8354|317772|8358|3018|85235|4852	http://www.genome.jp/kegg-bin/show_pathway?hsa05034/hsa:8358%09red/hsa:8359%09red/hsa:8352%09red/hsa:8350%09red/hsa:8354%09red/hsa:8331%09red/hsa:8332%09red/hsa:8335%09red/hsa:8968%09red/hsa:4852%09red/hsa:8346%09red/hsa:8342%09red/hsa:8367%09red/hsa:8366%09red/hsa:8364%09red/hsa:8361%09red/hsa:8360%09red/hsa:85235%09red/hsa:8368%09red/hsa:317772%09red/hsa:3018%09red/hsa:84699%09red
Viral carcinogenesis	KEGG PATHWAY	hsa05203	12	205	1.34267e-08	5.01263e-07	8361|8360|3018|8364|8367|8366|8368|84699|8359|89|8342|8346	http://www.genome.jp/kegg-bin/show_pathway?hsa05203/hsa:8359%09red/hsa:8346%09red/hsa:8342%09red/hsa:8367%09red/hsa:8366%09red/hsa:8364%09red/hsa:8361%09red/hsa:8360%09red/hsa:84699%09red/hsa:3018%09red/hsa:89%09red/hsa:8368%09red
Carbohydrate digestion and absorption	KEGG PATHWAY	hsa04973	4	46	0.000265286	0.00742801	346562|2538|6476|277	http://www.genome.jp/kegg-bin/show_pathway?hsa04973/hsa:2538%09red/hsa:277%09red/hsa:346562%09red/hsa:6476%09red
Starch and sucrose metabolism	KEGG PATHWAY	hsa00500	4	57	0.00056994	0.0127667	54576|2538|6476|277	http://www.genome.jp/kegg-bin/show_pathway?hsa00500/hsa:2538%09red/hsa:277%09red/hsa:54576%09red/hsa:6476%09red
Insulin resistance	KEGG PATHWAY	hsa04931	4	109	0.00547499	0.0975414	5506|84699|2538|3630	http://www.genome.jp/kegg-bin/show_pathway?hsa04931/hsa:2538%09red/hsa:3630%09red/hsa:5506%09red/hsa:84699%09red
Transcriptional misregulation in cancer	KEGG PATHWAY	hsa05202	5	180	0.00609634	0.0975414	8350|8358|8352|8968|8354	http://www.genome.jp/kegg-bin/show_pathway?hsa05202/hsa:8352%09red/hsa:8358%09red/hsa:8350%09red/hsa:8968%09red/hsa:8354%09red
AMPK signaling pathway	KEGG PATHWAY	hsa04152	4	125	0.00867241	0.112083	84699|2538|3630|9370	http://www.genome.jp/kegg-bin/show_pathway?hsa04152/hsa:2538%09red/hsa:3630%09red/hsa:9370%09red/hsa:84699%09red
Adipocytokine signaling pathway	KEGG PATHWAY	hsa04920	3	70	0.0106393	0.112083	9370|2538|4852	http://www.genome.jp/kegg-bin/show_pathway?hsa04920/hsa:2538%09red/hsa:9370%09red/hsa:4852%09red
Melanoma	KEGG PATHWAY	hsa05218	3	71	0.0110389	0.112083	26291|2248|2249	http://www.genome.jp/kegg-bin/show_pathway?hsa05218/hsa:2248%09red/hsa:2249%09red/hsa:26291%09red
Vitamin digestion and absorption	KEGG PATHWAY	hsa04977	2	24	0.0112766	0.112083	335|5406	http://www.genome.jp/kegg-bin/show_pathway?hsa04977/hsa:5406%09red/hsa:335%09red
Regulation of actin cytoskeleton	KEGG PATHWAY	hsa04810	5	215	0.0123061	0.112083	26291|89|2248|2249|3630	http://www.genome.jp/kegg-bin/show_pathway?hsa04810/hsa:3630%09red/hsa:2248%09red/hsa:2249%09red/hsa:89%09red/hsa:26291%09red
Maturity onset diabetes of the young	KEGG PATHWAY	hsa04950	2	26	0.0130096	0.112083	50674|3630	http://www.genome.jp/kegg-bin/show_pathway?hsa04950/hsa:3630%09red/hsa:50674%09red
Taste transduction	KEGG PATHWAY	hsa04742	3	83	0.0165119	0.124655	346562|9177|285242	http://www.genome.jp/kegg-bin/show_pathway?hsa04742/hsa:346562%09red/hsa:285242%09red/hsa:9177%09red
Insulin secretion	KEGG PATHWAY	hsa04911	3	85	0.017547	0.124655	84699|3630|2641	http://www.genome.jp/kegg-bin/show_pathway?hsa04911/hsa:3630%09red/hsa:2641%09red/hsa:84699%09red
Galactose metabolism	KEGG PATHWAY	hsa00052	2	31	0.0178079	0.124655	2538|6476	http://www.genome.jp/kegg-bin/show_pathway?hsa00052/hsa:2538%09red/hsa:6476%09red
PI3K-Akt signaling pathway	KEGG PATHWAY	hsa04151	6	342	0.021979	0.140899	84699|3630|2538|2248|2249|26291	http://www.genome.jp/kegg-bin/show_pathway?hsa04151/hsa:2538%09red/hsa:2248%09red/hsa:2249%09red/hsa:3630%09red/hsa:26291%09red/hsa:84699%09red
Longevity regulating pathway	KEGG PATHWAY	hsa04211	3	94	0.0226444	0.140899	84699|3630|9370	http://www.genome.jp/kegg-bin/show_pathway?hsa04211/hsa:3630%09red/hsa:9370%09red/hsa:84699%09red
Amoebiasis	KEGG PATHWAY	hsa05146	3	100	0.026443	0.155569	731|89|4583	http://www.genome.jp/kegg-bin/show_pathway?hsa05146/hsa:4583%09red/hsa:89%09red/hsa:731%09red
Glucagon signaling pathway	KEGG PATHWAY	hsa04922	3	102	0.0277802	0.155569	84699|2538|2641	http://www.genome.jp/kegg-bin/show_pathway?hsa04922/hsa:2538%09red/hsa:2641%09red/hsa:84699%09red
Fat digestion and absorption	KEGG PATHWAY	hsa04975	2	41	0.0292513	0.156007	335|5406	http://www.genome.jp/kegg-bin/show_pathway?hsa04975/hsa:5406%09red/hsa:335%09red
Type II diabetes mellitus	KEGG PATHWAY	hsa04930	2	48	0.0385819	0.196417	9370|3630	http://www.genome.jp/kegg-bin/show_pathway?hsa04930/hsa:3630%09red/hsa:9370%09red
Ovarian steroidogenesis	KEGG PATHWAY	hsa04913	2	50	0.0414296	0.201744	3630|2488	http://www.genome.jp/kegg-bin/show_pathway?hsa04913/hsa:2488%09red/hsa:3630%09red
Rap1 signaling pathway	KEGG PATHWAY	hsa04015	4	211	0.0454264	0.21199	26291|2248|2249|3630	http://www.genome.jp/kegg-bin/show_pathway?hsa04015/hsa:3630%09red/hsa:2248%09red/hsa:2249%09red/hsa:26291%09red
Pathogenic Escherichia coli infection	KEGG PATHWAY	hsa05130	2	55	0.0488783	0.217204	7278|112714	http://www.genome.jp/kegg-bin/show_pathway?hsa05130/hsa:112714%09red/hsa:7278%09red
