# Supplementary material for: Transcriptome analysis reveals an important candidate gene involved in both nodal metastasis and prognosis in lung adenocarcinoma
Source: Cell Biosci. 2019 Nov 19;9:92. doi: 10.1186/s13578-019-0356-1 (PMC6862851; doi:10.1186/s13578-019-0356-1)
Supplement: Supplementary file 4 — Additional file 4: Table S3. The KEGG analysis of differentially expressed-genes with clusterProfiler R package. [file 13578_2019_356_MOESM4_ESM.xlsx]

## Sheet: Sheet1
Table S3. The KEGG analysis of differentially expressed genes with clusterProfiler R package
ID	Description	GeneRatio	BgRatio	pvalue	p.adjust	qvalue	geneID	Count
hsa04080	Neuroactive ligand-receptor interaction	147/1997	278/7404	9.82924e-21	3.04707e-18	2.62803e-18	1901/1910/10203/154/7433/59350/10316/1128/2890/6754/2900/2358/153/728/5028/1135/8698/5745/148/2357/2690/5734/554/84634/9002/117/3953/5031/9934/5739/1138/1129/1143/2902/2894/6751/53637/122042/187/5023/5646/146/185/8001/2859/7253/1268/4157/2913/2898/2906/1511/1140/5645/8973/2147/4543/5644/3972/3352/2847/7068/55584/2556/2642/1081/2914/4160/4923/4985/55879/2150/22953/186/1141/2831/1394/553/4829/2568/…	147
hsa05322	Systemic lupus erythematosus	76/1997	133/7404	1.4174e-13	2.19697e-11	1.89484e-11	3017/712/2215/713/732/8329/8336/8357/8341/8356/3014/8339/8370/8969/440689/8365/8348/8345/8351/2214/730/8343/3012/8358/8347/8352/8344/8294/3013/8367/8362/8355/8331/1511/8364/8332/8342/714/8340/85236/8338/8970/8360/729/92815/8968/8366/3122/317772/3113/8346/85235/8350/8335/8354/8359/3111/3018/2209/8353/8334/8363/653604/121504/3127/733/8368/255626/8349/8361/3458/158983/8290/2903/126961/731	76
hsa05034	Alcoholism	85/1997	180/7404	3.30025e-09	3.41026e-07	2.94128e-07	2354/627/3017/53358/2791/4129/8329/8336/2902/2792/148327/8357/8341/8356/2784/3014/8339/8370/8969/440689/8365/2786/8348/8345/8351/4915/8343/3012/8358/8347/8352/2793/8344/8294/3013/8367/8362/8355/8331/2906/8364/8332/8342/2788/8340/6531/85236/8338/8970/8360/92815/163688/8968/810/8366/317772/8346/85235/8350/8335/51806/8354/8359/3018/8353/8334/8363/653604/6571/121504/8368/255626/116444/8349/84699/8361…	85
hsa04974	Protein digestion and absorption	50/1997	90/7404	8.11601e-09	6.2899e-07	5.42491e-07	131873/51032/4311/6505/1300/9056/477/1301/3783/1277/1281/255631/482/169044/1290/1294/1289/1308/1305/1359/5646/1361/256076/6564/6547/5645/8645/5644/1286/1285/1298/11136/6550/481/1280/1278/1293/1299/1302/1297/478/80781/3769/59272/1803/6543/4224/486/4225/340024	50
hsa05033	Nicotine addiction	26/1997	40/7404	5.18351e-07	3.21377e-05	2.77181e-05	2890/2902/2906/8973/2556/55879/1141/2568/2558/2567/2893/116444/2570/1137/2569/200959/774/773/2566/2564/2560/2891/2557/2903/2555/2565	26
hsa00140	Steroid hormone biosynthesis	34/1997	59/7404	6.32348e-07	3.26713e-05	2.81783e-05	1551/1544/8630/6715/1581/79644/7366/1586/1646/10720/1109/54578/1645/54490/54575/54576/6718/7365/54659/54658/1571/54577/8644/1589/1588/79799/1584/3283/3294/1543/3284/7363/7364/10941	34
hsa04950	Maturity onset diabetes of the young	19/1997	26/7404	1.22433e-06	5.42204e-05	4.67639e-05	3110/3175/3174/5080/168620/3171/3651/6927/2494/4760/4825/6514/222546/3375/4821/3172/5313/50674/389692	19
hsa04610	Complement and coagulation cascades	40/1997	79/7404	5.93388e-06	0.000203903	0.000175862	7056/2157/7450/11326/728/5648/1675/2/5627/9002/710/712/2161/713/732/5624/2160/5328/2159/730/2244/1361/629/2147/714/3687/729/2153/2155/725/733/2243/5104/3827/2165/5327/2151/7448/462/731	40
hsa00830	Retinol metabolism	35/1997	66/7404	5.94641e-06	0.000203903	0.000175862	125/1551/1544/8630/158835/339761/7366/53630/124/10720/316/9227/54578/54490/54575/56603/157506/54576/1592/7365/54659/54658/54577/6121/127/1559/1555/79799/126/1562/1543/7363/7364/1548/10941	35
hsa00980	Metabolism of xenobiotics by cytochrome P450	38/1997	74/7404	6.57752e-06	0.000203903	0.000175862	2949/125/1544/22977/2940/222/7366/27306/124/10720/1565/1572/874/54578/873/1645/54490/54575/54576/7365/54659/54658/1571/54577/127/1559/1555/79799/126/218/1543/221357/7363/1553/7364/1548/10941/6822	38
hsa04742	Taste transduction	41/1997	83/7404	1.00057e-05	0.000281979	0.000243201	196883/170572/5028/5153/3359/2784/114/83756/5137/8645/3352/2556/954/2914/22953/29850/2558/5030/6328/5726/9033/6340/50838/259295/9177/9568/259293/773/51764/5024/259292/259294/346562/40/2557/259296/6326/50831/3354/2555/259289	41
hsa00982	Drug metabolism - cytochrome P450	36/1997	70/7404	1.09683e-05	0.000283349	0.000244382	2327/2949/125/1544/4129/2940/222/7366/27306/124/2328/10720/1565/316/54578/54490/54575/54576/2326/7365/54659/54658/1571/54577/127/1559/1555/79799/126/1557/218/221357/7363/7364/1548/10941	36
hsa00053	Ascorbate and aldarate metabolism	18/1997	27/7404	1.83289e-05	0.000437073	0.000376966	217/55586/7358/7366/219/10720/54578/54490/54575/54576/7365/54659/54658/54577/79799/7363/7364/10941	18
hsa00040	Pentose and glucuronate interconversions	20/1997	34/7404	8.95262e-05	0.00198237	0.00170975	9365/9942/6652/57016/7358/7366/10720/54578/54490/54575/54576/7365/54659/54658/54577/79799/729020/7363/7364/10941	20
hsa05204	Chemical carcinogenesis	38/1997	82/7404	0.000122833	0.00253856	0.00218945	2949/125/1551/1544/2940/222/6817/7366/27306/124/1646/10720/54578/873/54490/54575/54576/7365/54659/54658/1571/54577/6818/127/1559/79799/126/1557/1562/218/1543/221357/7363/1553/7364/1548/10941/6822	38
hsa00590	Arachidonic acid metabolism	30/1997	62/7404	0.000243605	0.00471984	0.00407076	2878/255189/240/9536/5730/391013/2877/5322/5319/64600/4056/5321/27306/493869/246/874/50487/5740/873/4051/1571/8644/283748/1559/1555/1557/8399/26279/242/8529	30
hsa04512	ECM-receptor interaction	37/1997	82/7404	0.000293171	0.00534606	0.00461086	948/7450/7143/2815/131873/8516/7148/3161/6696/7058/3913/10319/1277/22801/256076/1311/1286/1285/1298/3691/1280/1278/3673/1293/1299/1297/8515/7060/3371/3381/9900/3914/3696/1101/284217/3690/7448	37
hsa04976	Bile secretion	33/1997	71/7404	0.000314605	0.00541819	0.00467308	3949/196883/9429/361/6513/8714/477/5243/482/115/1581/114/366/1244/28234/5244/6579/358/6550/10599/481/338821/478/9376/1080/570/8647/64241/123264/486/7363/9971/6822	33
hsa04970	Salivary secretion	39/1997	90/7404	0.000557527	0.00909649	0.00784553	154/5593/196883/153/2776/820/148/2977/6844/477/3783/5592/1469/482/115/683/1472/114/146/727897/163688/481/810/1473/4025/5582/51806/4069/478/1470/5555/5542/4842/486/1755/362/653247/491/277	39
hsa05032	Morphine addiction	39/1997	91/7404	0.000725773	0.0112495	0.00970244	2869/196883/5138/8622/5153/408/2791/3762/2792/115/2784/114/2786/5137/2793/2788/2556/5582/55879/2568/2558/2567/2570/3763/2569/50940/200959/774/9568/773/2566/4988/2564/51764/2560/134/2557/2555/2565	39
hsa01230	Biosynthesis of amino acids	33/1997	74/7404	0.000790278	0.0112851	0.0097332	5831/5832/5009/84706/29968/5091/2597/5214/6472/65263/2023/1373/3418/226/7167/5053/2027/5723/2875/1491/387712/383/384/10993/6898/5313/875/729020/229/84076/4143/8277/102724560	33
hsa04975	Fat digestion and absorption	21/1997	41/7404	0.000800881	0.0112851	0.0097332	948/8613/8612/391013/5322/5319/64600/29881/1056/50487/338/80168/8513/346606/337/8399/64241/5407/1208/26279/4547	21
hsa04060	Cytokine-cytokine receptor interaction	96/1997	270/7404	0.000994614	0.0134057	0.0115621	1440/659/3563/2277/7048/3579/6368/3577/3575/6369/3569/2920/6358/2690/27242/3953/5155/80301/1271/8742/3977/53342/8741/650/2324/8600/8784/8718/3568/58191/85480/8809/116379/53832/53833/9547/51561/5196/3596/1524/6347/27189/3589/6387/7066/2921/1950/6370/1237/3559/7292/608/7042/5473/3604/8792/6354/939/83729/1232/6360/1441/29949/3595/2689/282616/282617/6362/268/4233/338376/5618/4283/970/10563/58985/2826…	96
hsa04727	GABAergic synapse	37/1997	88/7404	0.00149879	0.0193594	0.0166971	196883/5334/779/6540/2791/2571/2792/115/23710/2784/114/2786/2793/2788/2556/6538/10991/5582/55879/2568/2558/2567/2570/3763/2569/200959/774/9568/9001/773/2566/2564/51764/2560/2557/2555/2565	37
hsa04024	cAMP signaling pathway	72/1997	198/7404	0.00210312	0.0260787	0.0224923	154/5348/1128/2890/4881/196883/11069/153/10398/64411/627/779/477/117/6237/64399/5058/5295/815/51196/4772/1129/5881/482/2902/2353/148327/115/6751/3725/114/4792/1261/1258/7253/1262/610/2906/1259/3352/338442/8843/163688/481/810/27198/54714/816/51806/478/7137/5602/1080/2893/116444/6755/84699/268/6662/9568/55811/3362/486/134/2488/2891/2903/3354/491/3360/1813/4158	72
hsa00350	Tyrosine metabolism	18/1997	36/7404	0.00265116	0.03161	0.0272629	8639/125/4129/3081/222/259307/124/316/4282/7306/7054/127/5409/6898/126/1644/7173/218	18
hsa00591	Linoleic acid metabolism	15/1997	29/7404	0.00392682	0.0450857	0.0388855	255189/1544/391013/5322/5319/64600/5321/246/50487/1571/283748/1559/1557/8399/26279	15
hsa00380	Tryptophan metabolism	19/1997	40/7404	0.00425517	0.0471108	0.0406321	11185/847/1544/8564/4129/26/217/259307/219/130013/55753/6999/316/15/121278/169355/1644/8942/1543	19
