# Supplementary material for: Transcriptome analysis reveals an important candidate gene involved in both nodal metastasis and prognosis in lung adenocarcinoma
Source: Cell Biosci. 2019 Nov 19;9:92. doi: 10.1186/s13578-019-0356-1 (PMC6862851; doi:10.1186/s13578-019-0356-1)
Supplement: Supplementary file 6 — Additional file 6: Table S5. The univariate Cox analysis of related clinical parameters and RN7SL494P in lung adenocarcinoma. [file 13578_2019_356_MOESM6_ESM.xlsx]

## Sheet: Supplement Table 5
Table S5.
The univariate Cox analysis of of related clinical parameters and RN7SL494P in lung adenocarcinoma
id	HR	HR.95L	HR.95H	pvalue
age	1.01379	0.999101	1.02869	0.0658875
gender	1.09049	0.78773	1.50962	0.601629
smoking	1.07877	0.926402	1.2562	0.329082
radiation	2.25563	1.51544	3.35736	6.11e-05
pharmaceutical	1.19659	0.837934	1.70877	0.323493
stage	1.59837	1.36895	1.86625	2.98e-09
T	1.58781	1.29713	1.94363	7.4e-06
M	1.95314	1.10155	3.4631	0.021967
N	1.75439	1.44392	2.13161	1.54e-08
RN7SL494P	0.783129	0.637723	0.961688	0.0196614
