# Supplementary material for: Transcriptome analysis reveals an important candidate gene involved in both nodal metastasis and prognosis in lung adenocarcinoma
Source: Cell Biosci. 2019 Nov 19;9:92. doi: 10.1186/s13578-019-0356-1 (PMC6862851; doi:10.1186/s13578-019-0356-1)
Supplement: Supplementary file 7 — Additional file 7: Table S6. KEGG analyses of the biological functions and pathways associated with the RN7SL494P identified. [file 13578_2019_356_MOESM7_ESM.xlsx]

## Sheet: Table S6
ID	Description	BgRatio	pvalue	p.adjust	qvalue	geneID	Count
hsa02010	ABC transporters	45/7914	0.0132403	0.539077	0.535208	ABCB4/ABCC9	2
hsa04340	Hedgehog signaling pathway	50/7914	0.016186	0.539077	0.535208	FBXW11/SHH	2
hsa04740	Olfactory transduction	448/7914	0.0285395	0.539077	0.535208	OR2C3/OR8G2P/OR2S2/OR2H2/OR4A16	5
hsa03320	PPAR signaling pathway	76/7914	0.0353664	0.539077	0.535208	FABP4/ADIPOQ	2
hsa03450	Non-homologous end-joining	13/7914	0.0497795	0.539077	0.535208	DNTT	1
hsa00340	Histidine metabolism	23/7914	0.086431	0.539077	0.535208	ASPA	1
hsa04915	Estrogen signaling pathway	138/7914	0.101157	0.539077	0.535208	KRT31/KCNJ5	2
hsa00650	Butanoate metabolism	28/7914	0.10424	0.539077	0.535208	ACSM4	1
hsa04710	Circadian rhythm	31/7914	0.114764	0.539077	0.535208	FBXW11	1
hsa05226	Gastric cancer	149/7914	0.114957	0.539077	0.535208	FGF3/SHH	2
hsa05206	MicroRNAs in cancer	310/7914	0.119767	0.539077	0.535208	MIR128-1/MIR199A1/MIR7-3	3
hsa04921	Oxytocin signaling pathway	153/7914	0.120094	0.539077	0.535208	CACNA2D4/KCNJ5	2
hsa00250	Alanine, aspartate and glutamate metabolism	36/7914	0.132038	0.539077	0.535208	ASPA	1
hsa05340	Primary immunodeficiency	37/7914	0.135453	0.539077	0.535208	ICOS	1
hsa04930	Type II diabetes mellitus	46/7914	0.165612	0.539077	0.535208	ADIPOQ	1
hsa04973	Carbohydrate digestion and absorption	47/7914	0.1689	0.539077	0.535208	TAS1R2	1
hsa04672	Intestinal immune network for IgA production	49/7914	0.175437	0.539077	0.535208	ICOS	1
hsa05144	Malaria	49/7914	0.175437	0.539077	0.535208	TLR4	1
hsa05205	Proteoglycans in cancer	204/7914	0.189744	0.539077	0.535208	TLR4/SHH	2
hsa04923	Regulation of lipolysis in adipocytes	55/7914	0.194752	0.539077	0.535208	FABP4	1
hsa05134	Legionellosis	56/7914	0.197929	0.539077	0.535208	TLR4	1
hsa05170	Human immunodeficiency virus 1 infection	212/7914	0.201177	0.539077	0.535208	FBXW11/TLR4	2
hsa00310	Lysine degradation	61/7914	0.213629	0.539077	0.535208	AASS	1
hsa05217	Basal cell carcinoma	63/7914	0.219826	0.539077	0.535208	SHH	1
hsa04929	GnRH secretion	64/7914	0.222906	0.539077	0.535208	KCNJ5	1
hsa05321	Inflammatory bowel disease (IBD)	65/7914	0.225975	0.539077	0.535208	TLR4	1
hsa05131	Shigellosis	67/7914	0.232078	0.539077	0.535208	FBXW11	1
hsa04920	Adipocytokine signaling pathway	69/7914	0.238133	0.539077	0.535208	ADIPOQ	1
hsa04976	Bile secretion	72/7914	0.247131	0.539077	0.535208	ABCB4	1
hsa05218	Melanoma	72/7914	0.247131	0.539077	0.535208	FGF3	1
hsa04971	Gastric acid secretion	75/7914	0.256025	0.539077	0.535208	SLC9A4	1
hsa05133	Pertussis	76/7914	0.258967	0.539077	0.535208	TLR4	1
hsa05140	Leishmaniasis	76/7914	0.258967	0.539077	0.535208	TLR4	1
hsa05412	Arrhythmogenic right ventricular cardiomyopathy (ARVC)	77/7914	0.261898	0.539077	0.535208	CACNA2D4	1
hsa05132	Salmonella infection	80/7914	0.270623	0.539077	0.535208	TLR4	1
hsa04742	Taste transduction	83/7914	0.279249	0.539077	0.535208	TAS1R2	1
hsa04260	Cardiac muscle contraction	86/7914	0.287776	0.539077	0.535208	CACNA2D4	1
hsa04211	Longevity regulating pathway	89/7914	0.296205	0.539077	0.535208	ADIPOQ	1
hsa05235	PD-L1 expression and PD-1 checkpoint pathway in cancer	89/7914	0.296205	0.539077	0.535208	TLR4	1
hsa05410	Hypertrophic cardiomyopathy (HCM)	90/7914	0.298993	0.539077	0.535208	CACNA2D4	1
hsa05032	Morphine addiction	91/7914	0.30177	0.539077	0.535208	KCNJ5	1
hsa05323	Rheumatoid arthritis	93/7914	0.307294	0.539077	0.535208	TLR4	1
hsa04974	Protein digestion and absorption	95/7914	0.312774	0.539077	0.535208	KCNE3	1
hsa05150	Staphylococcus aureus infection	96/7914	0.315499	0.539077	0.535208	KRT31	1
hsa05414	Dilated cardiomyopathy (DCM)	96/7914	0.315499	0.539077	0.535208	CACNA2D4	1
hsa04640	Hematopoietic cell lineage	97/7914	0.318213	0.539077	0.535208	DNTT	1
hsa04713	Circadian entrainment	97/7914	0.318213	0.539077	0.535208	KCNJ5	1
hsa04925	Aldosterone synthesis and secretion	98/7914	0.320917	0.539077	0.535208	KCNJ5	1
hsa04010	MAPK signaling pathway	295/7914	0.322383	0.539077	0.535208	CACNA2D4/FGF3	2
hsa04061	Viral protein interaction with cytokine and cytokine receptor	100/7914	0.326293	0.539077	0.535208	CXCL14	1
hsa04064	NF-kappa B signaling pathway	102/7914	0.331629	0.539077	0.535208	TLR4	1
hsa05142	Chagas disease (American trypanosomiasis)	102/7914	0.331629	0.539077	0.535208	TLR4	1
hsa05146	Amoebiasis	102/7914	0.331629	0.539077	0.535208	TLR4	1
hsa04660	T cell receptor signaling pathway	103/7914	0.334281	0.539077	0.535208	ICOS	1
hsa04620	Toll-like receptor signaling pathway	104/7914	0.336923	0.539077	0.535208	TLR4	1
hsa04066	HIF-1 signaling pathway	109/7914	0.349982	0.548802	0.544863	TLR4	1
hsa05145	Toxoplasmosis	112/7914	0.357697	0.548802	0.544863	TLR4	1
hsa04726	Serotonergic synapse	115/7914	0.365324	0.548802	0.544863	KCNJ5	1
hsa04152	AMPK signaling pathway	120/7914	0.377841	0.548802	0.544863	ADIPOQ	1
hsa05135	Yersinia infection	120/7914	0.377841	0.548802	0.544863	TLR4	1
hsa04114	Oocyte meiosis	128/7914	0.397373	0.548802	0.544863	FBXW11	1
hsa04728	Dopaminergic synapse	131/7914	0.404544	0.548802	0.544863	KCNJ5	1
hsa04151	PI3K-Akt signaling pathway	354/7914	0.406841	0.548802	0.544863	TLR4/FGF3	2
hsa04120	Ubiquitin mediated proteolysis	136/7914	0.416311	0.548802	0.544863	FBXW11	1
hsa05162	Measles	138/7914	0.420955	0.548802	0.544863	TLR4	1
hsa04514	Cell adhesion molecules (CAMs)	146/7914	0.439175	0.548802	0.544863	ICOS	1
hsa05224	Breast cancer	147/7914	0.441413	0.548802	0.544863	FGF3	1
hsa04723	Retrograde endocannabinoid signaling	148/7914	0.443642	0.548802	0.544863	KCNJ5	1
hsa04261	Adrenergic signaling in cardiomyocytes	149/7914	0.445863	0.548802	0.544863	CACNA2D4	1
hsa04932	Non-alcoholic fatty liver disease (NAFLD)	149/7914	0.445863	0.548802	0.544863	ADIPOQ	1
hsa04145	Phagosome	152/7914	0.452474	0.548802	0.544863	TLR4	1
hsa04390	Hippo signaling pathway	154/7914	0.456839	0.548802	0.544863	FBXW11	1
hsa04218	Cellular senescence	160/7914	0.469733	0.548802	0.544863	FBXW11	1
hsa04310	Wnt signaling pathway	160/7914	0.469733	0.548802	0.544863	FBXW11	1
hsa04217	Necroptosis	162/7914	0.473965	0.548802	0.544863	TLR4	1
hsa05161	Hepatitis B	162/7914	0.473965	0.548802	0.544863	TLR4	1
hsa04022	cGMP-PKG signaling pathway	167/7914	0.484402	0.553461	0.549489	KCNJ8	1
hsa05164	Influenza A	170/7914	0.490568	0.553461	0.549489	TLR4	1
hsa05152	Tuberculosis	179/7914	0.508639	0.556866	0.55287	TLR4	1
hsa04360	Axon guidance	181/7914	0.51257	0.556866	0.55287	SHH	1
hsa04621	NOD-like receptor signaling pathway	181/7914	0.51257	0.556866	0.55287	TLR4	1
hsa04062	Chemokine signaling pathway	189/7914	0.527992	0.566625	0.562558	CXCL14	1
hsa05130	Pathogenic Escherichia coli infection	201/7914	0.550242	0.583389	0.579202	TLR4	1
hsa04015	Rap1 signaling pathway	210/7914	0.56626	0.591645	0.587399	FGF3	1
hsa04810	Regulation of actin cytoskeleton	213/7914	0.571475	0.591645	0.587399	FGF3	1
hsa05168	Herpes simplex virus 1 infection	491/7914	0.58164	0.595167	0.590895	ZNF716/ZNF208	2
hsa04014	Ras signaling pathway	232/7914	0.603125	0.610058	0.605679	FGF3	1
hsa04060	Cytokine-cytokine receptor interaction	294/7914	0.69144	0.69144	0.686478	CXCL14	1
